# Supplementary material for: Evolutionarily distinct lineages of a migratory bird of prey show divergent responses to climate change
Source: Nat Commun. 2025 Apr 13;16:3503. doi: 10.1038/s41467-025-58617-5 (PMC11993763; doi:10.1038/s41467-025-58617-5)
Supplement: Supplementary file 3 — Supplementary Data 1 [file 41467_2025_58617_MOESM3_ESM.xlsx]

## Sheet: Sheet1
sample_id	mtDNA_sample_ID	ddRAD_sample_id	ddRAD_final_sel	mtDNA_final_sel	WGS_final_sel	ENA_sample_accession	sample_loc	country	lat	lon	lat_loc_pop	lon_loc_pop	loc_pop_id	sampling_year	sex	age	relatedness	mtDNA_haplogroup	notes
A02	46			1		SAMEA115031532	Castro Verde, Portugal	Portugal	37.6938	-7.93457	37.6938	-7.93457	POR	2020	M	adult		A1e5
A08	67			1		SAMEA115031533	Castro Verde, Portugal	Portugal	37.6938	-7.93457	37.6938	-7.93457	POR	2020	F	adult		A1f
A36	6			1		SAMEA115031534	Castro Verde, Portugal	Portugal	37.6938	-7.93457	37.6938	-7.93457	POR	2020	M	adult		A1
A97	12			1		SAMEA115031535	Castro Verde, Portugal	Portugal	37.6938	-7.93457	37.6938	-7.93457	POR	2020	F	adult		A1b
T58	13			1		SAMEA115031536	Castro Verde, Portugal	Portugal	37.6938	-7.93457	37.6938	-7.93457	POR	2020	F	adult		A1b
X30	69			1		SAMEA115031537	Castro Verde, Portugal	Portugal	37.6938	-7.93457	37.6938	-7.93457	POR	2020	F	adult		A1f
X41	68			1		SAMEA115031538	Castro Verde, Portugal	Portugal	37.6938	-7.93457	37.6938	-7.93457	POR	2020	M	adult		A1f
X46	35			1		SAMEA115031539	Castro Verde, Portugal	Portugal	37.6938	-7.93457	37.6938	-7.93457	POR	2020	F	adult		A1e1
X72	70			1		SAMEA115031540	Castro Verde, Portugal	Portugal	37.6938	-7.93457	37.6938	-7.93457	POR	2020	M	adult		A1f
X80	7			1		SAMEA115031541	Castro Verde, Portugal	Portugal	37.6938	-7.93457	37.6938	-7.93457	POR	2020	M	adult		A1
X84	72			1		SAMEA115031542	Castro Verde, Portugal	Portugal	37.6938	-7.93457	37.6938	-7.93457	POR	2020	M	adult		A1f
X88	48			1		SAMEA115031543	Castro Verde, Portugal	Portugal	37.6938	-7.93457	37.6938	-7.93457	POR	2020	F	adult		A1e5
X89	42			1		SAMEA115031544	Castro Verde, Portugal	Portugal	37.6938	-7.93457	37.6938	-7.93457	POR	2020	F	adult		A1e3
X97	11			1		SAMEA115031545	Castro Verde, Portugal	Portugal	37.6938	-7.93457	37.6938	-7.93457	POR	2020	M	adult		A1b
BG04	54	23-BG04-A001-G03	1	1		SAMEA115031448	Extremadura, Spain	Spain	39.7	-6.55	39.5171	-6.40331	ESN	2014	M	adult		A1e
ES12	55			1		SAMEA115031522	Andalucia, Spain	Spain	37.3905	-6.53981	37.4024	-6.48572	ESS	2007	ND	Juvenile		A1e
ES06	50	37-ES06-A001-E05	1	1		SAMEA115031460	Andalucia, Spain	Spain	37.3905	-6.53981	37.4024	-6.48572	ESS	2007	F	Juvenile		A1e5
ES02	52	38-ES02-A001-F05	1	1		SAMEA115031461	Andalucia, Spain	Spain	37.3905	-6.53981	37.4024	-6.48572	ESS	2007	M	Juvenile		A1e5
ES04	51	39-ES04-A001-G05	1	1		SAMEA115031462	Andalucia, Spain	Spain	37.3905	-6.53981	37.4024	-6.48572	ESS	2007	F	Juvenile		A1e5
ES14	49	68-ES14-A001-D09	1	1		SAMEA115031491	Andalucia, Spain	Spain	37.3905	-6.53981	37.4024	-6.48572	ESS	2007	M	Juvenile		A1e5
ES17	5	70-ES17-A001-F09	1	1		SAMEA115031494	Andalucia, Spain	Spain	37.3905	-6.53981	37.4024	-6.48572	ESS	2007	M	Juvenile		A1
ES23	9	71-ES23-A001-G09	1	1		SAMEA115031495	Andalucia, Spain	Spain	37.3905	-6.53981	37.4024	-6.48572	ESS	2007	M	Juvenile		A1a
ES15	41	69-ES15-A001-E09	1	1		SAMEA115031492	Andalucia, Spain	Spain	37.3872	-6.42847	37.4024	-6.48572	ESS	2007	F	Juvenile		A1e3
BG01	74	12-BG01-A001-D02	1	1		SAMEA115031495	Extremadura, Spain	Spain	38.68	-6.41	39.5171	-6.40331	ESN	2014	F	Juvenile		B
BG05	71	40-BG05-A001-H05	1	1		SAMEA115031464	Extremadura, Spain	Spain	38.68	-6.4	39.5171	-6.40331	ESN	2014	M	adult		A1f
BG12	47	6-BG12-A001-F01	1	1		SAMEA115031484	Extremadura, Spain	Spain	38.67	-6.39	39.5171	-6.40331	ESN	2014	M	adult		A1e5
BG08		41-BG08-A001-A06	1			SAMEA115031465	Extremadura, Spain	Spain	39.97	-6.26	39.5171	-6.40331	ESN	2014	F	adult
BG10	8	2-BG10-A001-B01	1	1		SAMEA115031445	Extremadura, Spain	Spain	38.55	-6.23	39.5171	-6.40331	ESN	2014	F	adult		A1
BG16	10	1-BG16-A001-A01	1	1		SAMEA115031436	Extremadura, Spain	Spain	39.454	-5.881	39.5171	-6.40331	ESN	2014	M	adult		A1a
BG11	53	3-BG11-A001-C01	1	1		SAMEA115031453	Extremadura, Spain	Spain	39.89	-5.53	39.5171	-6.40331	ESN	2014	M	adult		A1e5
I203P	39	42-I203P-A001-B06	1	1		SAMEA115031466	Po Plain, Italy	Italy	44.9465	11.1672	44.8	11.37	ITN	2019	F	adult		A1e2
I202P	32	24-I202P-A001-H03	0	1		SAMEA115162356	Po Plain, Italy	Italy	44.9465	11.1672	44.8	11.37	ITN	2019	M	adult	yes (2nd degree with I216P)	A1d
I216P	40	75-I216P-A001-C10	1	1		SAMEA115031498	Po Plain, Italy	Italy	44.9465	11.1672	44.8	11.37	ITN	2019	F	adult	yes (2nd degree with I202P)	A1e2
I205P	58	43-I205P-A001-C06	1	1		SAMEA115031467	Po Plain, Italy	Italy	44.6516	11.5733	44.8	11.37	ITN	2019	M	adult		A1e
I206P	59	44-I206P-A001-D06	1	1		SAMEA115031468	Po Plain, Italy	Italy	44.6516	11.5733	44.8	11.37	ITN	2019	F	adult		A1e
I204P	31	50-I204P-A001-B07	1	1		SAMEA115031474	Po Plain, Italy	Italy	44.6516	11.5733	44.8	11.37	ITN	2019	F	adult		A1d
I070	19			1		SAMEA115031523	Po Plain, Italy	Italy	44.6516	11.5733	44.8	11.37	ITN	2018	ND	Juvenile		A1d1a
I208P	79	73-I208P-A001-A10	0	1		SAMEA115031524	Po Plain, Italy	Italy	44.6516	11.5733	44.8	11.37	ITN	2019	M	adult	yes (3rd degree with I217P)	B2
I217P	33	25-I217P-A001-A04	0	1		SAMEA115031525	Po Plain, Italy	Italy	44.6516	11.5733	44.8	11.37	ITN	2019	M	adult	yes (3rd degree with I208P)	A1d
I207P	28	72-I207P-A001-H09	1	1		SAMEA115031496	Po Plain, Italy	Italy	44.6516	11.5733	44.8	11.37	ITN	2019	F	adult		A1d1c
I209P	60	74-I209P-A001-B10	1	1		SAMEA115031497	Po Plain, Italy	Italy	44.6516	11.5733	44.8	11.37	ITN	2019	M	adult		A1e
NES5		26-NES5-A001-B04_BIS	1			SAMEA115031449	Capodarso, Sicily	Italy	37.477	14.156	37.4901	14.1351	SIC	2019	M	Juvenile
SM3		45-SM3-A001-E06	1			SAMEA115031469	Capodarso, Sicily	Italy	37.477	14.156	37.4901	14.1351	SIC	2019	M	adult
NES6	44	55-NES6-A001-G07_BIS	1	1		SAMEA115031479	Capodarso, Sicily	Italy	37.477	14.156	37.4901	14.1351	SIC	2019	F	Juvenile		A1e4
NES4		61-NES4-A001-E08	1			SAMEA115031486	Capodarso, Sicily	Italy	37.477	14.156	37.4901	14.1351	SIC	2019	F	Juvenile
NES2		91-NES2-A001-C12	1			SAMEA115031514	Capodarso, Sicily	Italy	37.477	14.156	37.4901	14.1351	SIC	2019	F	Juvenile
SIC2		90-SIC2-A001-B12	1			SAMEA115031513	Gela Plain, Sicily	Italy	37.116	14.333	37.4901	14.1351	SIC	2014	M	Juvenile
CRO12	20			1		SAMEA115031520	Dolin islet, Croatia	Croatia	44.7588	14.7922	44.7588	14.7922	CRO	2015	ND	Juvenile		A1d1a
CRO13	16			1		SAMEA115031521	Dolin islet, Croatia	Croatia	44.7588	14.7922	44.7588	14.7922	CRO	2015	ND	Juvenile		A1d1
CRO03	27	19-CRO03-A001-C03	1	1		SAMEA115031444	Dolin islet, Croatia	Croatia	44.7588	14.7922	44.7588	14.7922	CRO	2014	M	Juvenile		A1d1b
CRO14	25	22-CRO14-A001-F03_BIS	1	1		SAMEA115031447	Dolin islet, Croatia	Croatia	44.7588	14.7922	44.7588	14.7922	CRO	2015	M	Juvenile		A1d1b
CRO07	26	67-CRO07-A001-C09	1	1		SAMEA115031490	Dolin islet, Croatia	Croatia	44.7588	14.7922	44.7588	14.7922	CRO	2014	M	Juvenile		A1d1b
I762	34	54-I762-A001-F07	1	1		SAMEA115031478	Gravina, Italy	Italy	40.82	16.42	40.668	16.6012	ITS	2017	F	adult		A1e1
232F	45			1		SAMEA115031529	Gravina, Italy	Italy	40.82	16.42	40.668	16.6012	ITS	2017	F	adult		A1e4
I180	56	53-I180-A001-E07	1	1		SAMEA115031477	Altamura, Italy	Italy	40.826	16.55	40.668	16.6012	ITS	2017	M	adult		A1e
159M	61			1		SAMEA115031526	Altamura, Italy	Italy	40.826	16.55	40.668	16.6012	ITS	2017	M	adult		A1e
I247	22	60-I247-A001-D08	1	1		SAMEA115031485	Altamura, Italy	Italy	40.826	16.55	40.668	16.6012	ITS	2017	F	adult		A1d1a
I791	29	77-I791-A001-E10	1	1		SAMEA115031500	Altamura, Italy	Italy	40.826	16.55	40.668	16.6012	ITS	2017	M	adult		A1d1c
I035	23	51-I035-A001-C07	1	1		SAMEA115031475	Matera, Italy	Italy	40.6625	16.6096	40.668	16.6012	ITS	2019	F	adult		A1d1a
I124	63	52-I124-A001-D07	1	1		SAMEA115031476	Matera, Italy	Italy	40.6625	16.6096	40.668	16.6012	ITS	2019	M	adult		A1e
I091	14	59-I091-A001-C08	1	1		SAMEA115031483	Matera, Italy	Italy	40.6625	16.6096	40.668	16.6012	ITS	2019	M	adult		A1c
213M	43			1		SAMEA115031530	Matera, Italy	Italy	40.6625	16.6096	40.668	16.6012	ITS	2017	M	adult		A1e4
FnRS	65			1	1	SAMN16870685	Matera, Italy	Italy	40.6625	16.6096	40.668	16.6012	ITS	2016	F	Juvenile		A1f1	P51P2, daughter of the VGP trio
I660	57	76-I660-A001-D10	1	1		SAMEA115031499	Matera, Italy	Italy	40.6625	16.6096	40.668	16.6012	ITS	2019	F	adult		A1e
183F					1	SAMEA115164763	Matera, Italy	Italy	40.6625	16.6096	40.668	16.6012	ITS	2016	F	adult			Mother of the VGP trio, ring number H207183
84M					1	SAMEA115164764	Matera, Italy	Italy	40.6625	16.6096	40.668	16.6012	ITS	2016	M	adult			Father of the VGP trio, ring number H207084
83M					1	SAMEA115162353	Matera, Italy	Italy	40.6625	16.6096	40.668	16.6012	ITS	2016	M	adult
APU08	18			1		SAMEA115031527	Gioa del Colle, Italy	Italy	40.828	16.9951	40.668	16.6012	ITS	2014	M	adult		A1d1a
APU23	66			1		SAMEA115031528	Gioa del Colle, Italy	Italy	40.828	16.9951	40.668	16.6012	ITS	2014	ND	Juvenile		A1f1
G303	64	81-G303-A001-A11	1	1		SAMEA115031505	Ioannina, Greece	Greece	39.6696	20.8502	39.6696	20.8502	GRG	2019	M	adult		A1e
G304	30	95-G304-A001-G12	1	1		SAMEA115031518	Ioannina, Greece	Greece	39.6696	20.8502	39.6696	20.8502	GRG	2019	F	adult		A1d
GIA09		82-GIA09-A001-B11	1			SAMEA115031506	Ioannina, Greece	Greece	39.6631	20.8523	39.6696	20.8502	GRG	2013	M	Juvenile
TRI19	2	27-TRI19-A001-C04	1	1		SAMEA115031450	Thessaly, Greece	Greece	39.5218	22.6066	39.5218	22.6066	GRC	2016	F	adult		A1
VOLF		4-VOLF-A001-D01	1			SAMEA115031463	Thessaly, Greece	Greece	39.5218	22.6066	39.5218	22.6066	GRC	2014	F	adult
TRI18	80	5-TRI18-A001-E01	1	1		SAMEA115031473	Thessaly, Greece	Greece	39.5218	22.6066	39.5218	22.6066	GRC	2016	M	adult		B2
LAR19	21	7-LAR19-A001-G01	1	1		SAMEA115031493	Thessaly, Greece	Greece	39.5218	22.6066	39.5218	22.6066	GRC	2015	M	Juvenile		A1d1a
TRI17	1	8-TRI17-A001-H01	1	1		SAMEA115031503	Thessaly, Greece	Greece	39.5218	22.6066	39.5218	22.6066	GRC	2016	M	adult		A1
L280	62	78-L280-A001-F10	1	1		SAMEA115031501	Limnos, Greece	Greece	39.9064	25.2907	39.9064	25.2907	GRL	2019	M	adult		A1e
L283		79-L283-A001-G10	1			SAMEA115031502	Limnos, Greece	Greece	39.9064	25.2907	39.9064	25.2907	GRL	2019	M	adult
L286	3	80-L286-A001-H10	1	1		SAMEA115031504	Limnos, Greece	Greece	39.9064	25.2907	39.9064	25.2907	GRL	2019	F	adult		A1
L281		92-L281-A001-D12	1			SAMEA115031515	Limnos, Greece	Greece	39.9064	25.2907	39.9064	25.2907	GRL	2019	F	adult
L288		93-L288-A001-E12	1			SAMEA115031516	Limnos, Greece	Greece	39.9064	25.2907	39.9064	25.2907	GRL	2019	M	adult
L279		94-L279-A001-F12	1			SAMEA115031517	Limnos, Greece	Greece	39.9064	25.2907	39.9064	25.2907	GRL	2019	F	adult
T406		11-T406-A001-C02	1			SAMEA115031437	Kirsehir, Turkey	Turkey	39.3326	34.0424	39.3326	34.0424	TUR	2019	M	Juvenile
TANK	4	16-TANK-A001-H02	1	1		SAMEA115031442	Kirsehir, Turkey	Turkey	39.3326	34.0424	39.3326	34.0424	TUR	2019	F	Juvenile		A1
T410		17-T410-A001-A03	1			SAMEA115031443	Kirsehir, Turkey	Turkey	39.3326	34.0424	39.3326	34.0424	TUR	2019	F	Juvenile	yes (1st degree with T408 and 2nd with T407 and T409)
T407	36	10-T407-A001-B02	0	0		SAMEA115162359	Kirsehir, Turkey	Turkey	39.3326	34.0424	39.3326	34.0424	TUR	2019	M	Juvenile	yes (1st degree with T408 and 2nd degree with T409 and T410)	A1e2a
T408	38	34-T408-A001-B05	0	1		SAMEA115162360	Kirsehir, Turkey	Turkey	39.3326	34.0424	39.3326	34.0424	TUR	2019	F	Juvenile	yes (1st degree with T410 and T407 and 2nd degree with T409)	A1e2a
T409	37	18-T409-A001-B03	0	0		SAMEA115162361	Kirsehir, Turkey	Turkey	39.3326	34.0424	39.3326	34.0424	TUR	2019	F	Juvenile	yes (2nd degree with T407, T408 and T410)	A1e2a
ISR05	73	14-ISR05-A001-F02	1	1		SAMEA115031440	Amikam, Israel	Israel	32.563	35.0219	32.6045	35.0679	ISR	2016	M	Juvenile		A2
EE83		20-EE83-A001-D03	1			SAMEA115031446	Elyakim, Israel	Israel	32.6327	35.0705	32.6045	35.0679	ISR	2016	M	adult
EE89	84	36-EE89-A001-D05	1	1		SAMEA115031459	Elyakim, Israel	Israel	32.6327	35.0705	32.6045	35.0679	ISR	2016	M	adult		B4a
EE91	85	58-EE91-A001-B08	1	1		SAMEA115031482	Elyakim, Israel	Israel	32.6327	35.0705	32.6045	35.0679	ISR	2016	F	adult		B4
ISR03	24	15-ISR03-A001-G02	1	1		SAMEA115031441	Dalia, Israel	Israel	32.5909	35.0874	32.6045	35.0679	ISR	2016	F	Juvenile		A1d1b
EE87	17	35-EE87-A001-C05	1	1		SAMEA115031458	Dalia, Israel	Israel	32.5909	35.0874	32.6045	35.0679	ISR	2016	F	adult		A1d1a
EE86	83	57-EE86-A001-A08	1	1		SAMEA115031481	Dalia, Israel	Israel	32.5909	35.0874	32.6045	35.0679	ISR	2016	M	adult		B4a
ISR02	15	9-ISR02-A001-A02	1	1		SAMEA115031512	Givat Oz, Israel	Israel	32.5548	35.2007	32.6045	35.0679	ISR	2016	F	Juvenile		A1c
K9710	76	13-K9710-A001-E02	1	1		SAMEA115031439	Orenburg, Kazakhstan	Kazakhstan	47.9794	47.3391	47.9794	47.3391	KAZ	1993	M	unknown		B1
K9713	78	62-K9713-A001-F08	1	1		SAMEA115031487	Orenburg, Kazakhstan	Kazakhstan	47.9794	47.3391	47.9794	47.3391	KAZ	1993	M	unknown	yes (3rd degree with K9714)	B1
K9714		46-K9714-A001-F06	0			SAMEA115162357	Orenburg, Kazakhstan	Kazakhstan	47.9794	47.3391	47.9794	47.3391	KAZ	1993	F	unknown	yes (3rd degree with K9713)
K9712	81	85-K9712-A001-E11	1	1		SAMEA115031507	Orenburg, Kazakhstan	Kazakhstan	47.9794	47.3391	47.9794	47.3391	KAZ	1993	M	unknown		B3
K9711	75	96-K9711-A001-H12	1	1		SAMEA115031519	Orenburg, Kazakhstan	Kazakhstan	47.9794	47.3391	47.9794	47.3391	KAZ	1993	F	unknown		B
F09		28-F09-A001-D04	1			SAMEA115031451	Tuva, Russia	Russia	50.4749	94.5833	50.4749	94.5833	RUS	2019	F	adult	yes (3rd degree with M3)
F11		29-F11-A001-E04	1			SAMEA115031452	Tuva, Russia	Russia	50.4749	94.5833	50.4749	94.5833	RUS	2019	F	adult
F12	92	30-F12-A001-F04	1	1		SAMEA115031454	Tuva, Russia	Russia	50.4749	94.5833	50.4749	94.5833	RUS	2019	F	adult		B
M5		47-M5-A001-G06	1			SAMEA115031470	Tuva, Russia	Russia	50.4749	94.5833	50.4749	94.5833	RUS	2019	M	adult
F10		56-F10-A001-H07	1			SAMEA115031480	Tuva, Russia	Russia	50.4749	94.5833	50.4749	94.5833	RUS	2019	F	adult
M6	94	63-M6-A001-G08	1	1		SAMEA115031488	Tuva, Russia	Russia	50.4749	94.5833	50.4749	94.5833	RUS	2019	M	adult		B4
M3	93	21-M3-A001-E03	0	1		SAMEA115031546	Tuva, Russia	Russia	50.4749	94.5833	50.4749	94.5833	RUS	2019	M	adult	yes (3rd degree with F09)	B2
F7					1	SAMEA115162354	Tuva, Russia	Russia	50.4749	94.5833	50.4749	94.5833	RUS	2019	F	adult
F8					1	SAMEA115162355	Tuva, Russia	Russia	50.4749	94.5833	50.4749	94.5833	RUS	2019	F	adult
M2					1	SAMEA115162358	Tuva, Russia	Russia	50.4749	94.5833	50.4749	94.5833	RUS	2019	M	adult
GG90		31-GG90-A001-G04	1			SAMEA115031455	Galba Gobi, Mongolia	Mongolia	42.571	106.928	42.571	106.928	MOS	2019	M	Juvenile	yes (1st degree with GG89)
GG91		32-GG91-A001-H04	1			SAMEA115031456	Galba Gobi, Mongolia	Mongolia	42.571	106.928	42.571	106.928	MOS	2019	F	Juvenile
GG141	86	86-GG141-A001-F11	1	1		SAMEA115031508	Galba Gobi, Mongolia	Mongolia	42.571	106.928	42.571	106.928	MOS	2019	M	Juvenile		B5
GG92	77	87-GG92-A001-G11	1	1		SAMEA115031509	Galba Gobi, Mongolia	Mongolia	42.571	106.928	42.571	106.928	MOS	2019	F	Juvenile		B1
KH87	91	33-KH87-A001-A05	1	1		SAMEA115031457	Khurkh, Mongolia	Mongolia	48.1613	110.509	48.1613	110.509	MON	2019	M	Juvenile		C
KH86	90	48-KH86-A001-H06	1	1		SAMEA115031471	Khurkh, Mongolia	Mongolia	48.1613	110.509	48.1613	110.509	MON	2019	M	Juvenile		C1
KH73	87	49-KH73-A001-A07	1	1		SAMEA115031472	Khurkh, Mongolia	Mongolia	48.1613	110.509	48.1613	110.509	MON	2019	M	Juvenile		B5
KH88	82	65-KH88-A001-A09	1	1		SAMEA115031489	Khurkh, Mongolia	Mongolia	48.1613	110.509	48.1613	110.509	MON	2019	M	Juvenile		B3
KH66	89	88-KH66-A001-H11	1	1		SAMEA115031510	Khurkh, Mongolia	Mongolia	48.1613	110.509	48.1613	110.509	MON	2019	M	Juvenile		C1a
KH67	88	89-KH67-A001-A12	1	1		SAMEA115031511	Khurkh, Mongolia	Mongolia	48.1613	110.509	48.1613	110.509	MON	2019	F	Juvenile		C1a
Codes for columns ddRAD_final_sel, mtDNA_final_sel and WGS_final_sel:
	blank	the sample was not selected for this type of sequencing
	0	sequencing data was generated but the sample was not included in the final dataset
	1	sequencing data was generated and the sample was included in the final dataset
