# Supplementary material for: Evolutionarily distinct lineages of a migratory bird of prey show divergent responses to climate change
Source: Nat Commun. 2025 Apr 13;16:3503. doi: 10.1038/s41467-025-58617-5 (PMC11993763; doi:10.1038/s41467-025-58617-5)
Supplement: Supplementary file 4 — Supplementary Data 2 [file 41467_2025_58617_MOESM4_ESM.xlsx]

## Sheet: climate_associated_SNPs_info
chromosome	chromosome_simple	position	radtag_position	mutation_type	SNPEff_type	gene_ID	gene_name	allels	Local_adaptation	Adaptationurban_Domestication_selection_domestic_animals	Phenotypic_traits_relevant_local_adaptation	Stress_response	Local_adaptation_details	Adaptationurban_Domestication_selection_domestic_animals_details	Phenotypic_traits_relevant_local_adaptation_details	Stress_response_details	references
NC_054055.1	SUPER_2	5406554	2855:75:-	upstream_gene_variant	MODIFIER	RSF1	Remodeling and spacing factor 1	A/G		x	x	x		Outlier of differentiation between Wild boars and ancient and modern pig breeds	Candidate for differences in burrowing behaviour in Peromyscus mice	Involved in DNA repair	Burgos Paz 2014 PhD Thesis: Ancestry and diversity of American village pigs; https://doi.org/10.1186/s12864-022-08544-2; Metz, Hillery. 2015. The Genetic Basis of Behavior: Burrow Construction in Deer Mice (Genus Peromyscus). Doctoral dissertation, Harvard University, Graduate School of Arts & Sciences.
NC_054055.1	SUPER_2	83204973	30801:79:+	intron_variant	MODIFIER	CASK	Peripheral plasma membrane protein CASK	A/T	x		x		Candidate for local adaptation to high altitude in bees		Involved in bill development, locomotor behaviour, racing performance in pigeons and memory formation from flies to humans		https://doi.org/10.1371/journal.pgen.1006792; https://doi.org/10.1093/molbev/msy030; https://doi.org/10.3389/fncir.2013.00052
NC_054056.1	SUPER_3	11930355	55402:253:+	intron_variant	MODIFIER	SPEN	Msx2-interacting protein	G/T	x				Potentially involved in local adaptation in African suids				https://doi.org/10.1093/molbev/msac256
NC_054056.1	SUPER_3	48998265	71841:43:+	3_prime_UTR_variant	MODIFIER	ANKS6	Ankyrin Repeat And Sterile Alpha Motif Domain Containing 6	A/C	x			x	under selection in horses adapted to warm and cold environments, involved in adaptation to altitude in wild house mice, under selection in Père David deer involved with adaptation to high-salt diet, involved in local adaptation in goats			involved in water and renal function in stress response in horses	https://doi.org/10.1093/genetics/iyab226; https://doi.org/10.1111/eva.12705
NC_054056.1	SUPER_3	86360916	84789:331:-	intron_variant	MODIFIER	RALYL	RNA-binding Raly-like protein	A/C	x	x			involved in local adaptation in the Atlantic salmon	under selection linked to performance traits in domestic chicken			https://doi.org/10.1111/jeb.13732; https://doi.org/10.1186/s12864-019-5811-1
NC_054054.1	SUPER_1	26918592	108783:350:+	intron_variant	MODIFIER	UBE2K	Ubiquitin-conjugating enzyme E2 K	T/C		x				Associated with endoparasite resistance in cattle and goats			https://doi.org/10.3389/fgene.2021.675569; https://doi.org/10.1038/s41598-021-00682-z
NC_054054.1	SUPER_1	36650518	111756:307:+	intron_variant	MODIFIER	GALNTL6	Polypeptide N-acetylgalactosaminyltransferase-like 6	C/A	x		x		Associated with local adaptation in goats and humans		Associated with endurance and power in humans		https://doi.org/10.1371/journal.pone.0054224; https://doi.org/10.3389/fgene.2021.745284; http://amsdottorato.unibo.it/9763/1/PhD_Thesis_Abondio.pdf
NC_054054.1	SUPER_1	45571012	116354:314:-	downstream_gene_variant	MODIFIER	MAEA	E3 ubiquitin-protein transferase MAEA	C/T	x	x			Involved in thermal adaptation in Brazilian fish	Positively selected in horse breeds			https://doi.org/10.1590/1678-4685-GMB-2019-0377; https://doi.org/10.3390/genes10070491
NC_054054.1	SUPER_1	46247713	116618:36:+	intron_variant	MODIFIER	TACC3	Transforming Acidic Coiled-Coil Containing Protein 3	G/A	x			x	Involved in local adaptation in Atlantic salmon			Involved in heat stress response in Loggerhead sea turtles	https://doi.org/10.1111/jeb.13732; https://doi.org/10.1111/mec.14087
NC_054054.1	SUPER_1	52489101	119153:55:-	upstream_gene_variant	MODIFIER	SLC2A9	Solute carrier family 2, facilitated glucose transporter member 9	A/G	x	x	x		Under selection in Han-Chinese, candidate for desert adaptation in Peromyscus mice	Associated with persistency in lactation and reproductive traits in ruminants and candidate for artificial selection in dogs	Involved in leucophore pigment production		https://doi.org/10.1093/molbev/msy170; https://doi.org/10.1111/mec.12764;10.3168/jds.2016-11910; https://doi.org/10.1152/physiolgenomics.00001.2009; https://doi.org/10.1111/mec.15411
NC_054054.1	SUPER_1	65498010	123747:325:-	intron_variant	MODIFIER	TECRL	Trans-2,3-Enoyl-CoA Reductase Like	C/T	x		x		involved in adaptation to hot arid and semi-arid regions in cattle		involved in coat colour in cattle		https://doi.org/10.1016/j.angen.2021.200115; https://doi.org/10.1111/age.12249
NC_054054.1	SUPER_1	69384018	125301:231:-	intron_variant	MODIFIER	INTS12	Integrator complex subunit 12	G/T	x				Under selection in the ancestral branch leading to Europeans in humans				https://doi.org/10.1111/mec.14416
NC_054054.1	SUPER_1	88972659	133692:6:+	intron_variant	MODIFIER	ADORA2A	Adenosine receptor A2a	G/A	x		x		Associated with environmental variables in wolfs and under selection in African human populations		Associated with hypoxia in Tibetan antelopes		https://doi.org/10.1038/srep26770; https://doi.org/10.1002/ece3.1695; https://doi.org/10.1534/genetics.112.144071
NC_054054.1	SUPER_1	89298958	133809:88:-	downstream_gene_variant	MODIFIER	RSPH14	Radial spoke head 14 homolog	A/G	x				Under positive selection in the branch leading to the Birds of Paradise				https://doi.org/10.1101/287086
NC_054054.1	SUPER_1	89303343	133814:350:+	3_prime_UTR_variant	MODIFIER	SLC5A1	Sodium/glucose cotransporter 1	T/A	x	x	x		involved in local adaptation in wolfs	involved in domestication and feralization of Dingos	related to hind-foot length in the Caribou		https://doi.org/10.1002/ece3.1695; https://doi.org/10.1038/s41467-020-14515-6; https://prism.ucalgary.ca/handle/1880/112511
NC_054054.1	SUPER_1	89567708	133919:343:+	3_prime_UTR_variant	MODIFIER	EIF4ENIF1	Eukaryotic translation initiation factor 4E transporter	C/T	x	x			involved in local adaptation in baboons and under divergent selection in eels	associated with Zebra fish domestication			https://doi.org/10.1186/1471-2164-13-323; https://doi.org/10.1016/j.margen.2022.100933; https://openscholarship.wustl.edu/art_sci_etds/1094
NC_054054.1	SUPER_1	100606921	142104:101:-	intron_variant	MODIFIER	RNF43	E3 ubiquitin-protein ligase RNF43	C/T	x		x		Involved in adaptation to altitude in Tibetans and different migratory routes in steelhead trout		Involved in lipid metabolism		https://doi.org/10.1111/mec.14407; https://doi.org/10.1093/nsr/nwz108
NC_054054.1	SUPER_1	103850215	144297:381:+	intron_variant	MODIFIER	MYBBP1A	MYB Binding Protein 1a	C/T	x		x	x	involved in local adaptation in native and invasive populations of starling and involved in differentiation in narrow-headed voles		involved in eye development and light detection and highly differentiated between cave and surface populations of Mexican tetra	Involved in response to pollution stress	https://doi.org/10.1016/j.isci.2022.103778; https://doi.org/10.1038/srep10854; https://doi.org/10.1016/j.envres.2020.109508; https://doi.org/10.3390/d14070512
NC_054054.1	SUPER_1	110958111	148888:368:+	intron_variant	MODIFIER	AATF	Apoptosis Antagonizing Transcription Factor	A/C	x				associated with cold-warm environment in Brazilian sheep				https://doi.org/10.1016/j.livsci.2022.104865
NC_054054.1	SUPER_1	127269272	160700:295:-	downstream_gene_variant	MODIFIER	FASN	Fatty Acid Synthase	C/G	x	x	x	x	associated with adaptation to cold environments in the reindeer and cattle and involved in local adaptation in birds	associated with dog domestication and with parasite-driven evolution in Atlantic salmon	involved in biosynthesis of fatty acids	downregulated under cold stress in cattle	https://doi.org/10.1038/s41467-022-32546-z; https://doi.org/10.1016/j.molmet.2018.06.014; https://doi.org/10.1163/15707563bja10046; https://doi.org/10.1093/nsr/nwy076; https://doi.org/10.1371/journal.pone.0091672; https://doi.org/10.22541/au.159372998.84501737; https://doi.org/10.1111/cobi.13900
NC_054054.1	SUPER_1	127298912	160721:67:-	intron_variant	MODIFIER	FASN	Fatty Acid Synthase	T/C	x	x	x	x	associated with adaptation to cold environments in the reindeer and cattle	associated with dog domestication and with parasite-driven evolution in Atlantic salmon	involved in biosynthesis of fatty acids	downregulated under cold stress in cattle	https://doi.org/10.1038/s41467-022-32546-z; https://doi.org/10.1016/j.molmet.2018.06.014; https://doi.org/10.1163/15707563bja10046; https://doi.org/10.1093/nsr/nwy076; https://doi.org/10.1371/journal.pone.0091672; https://doi.org/10.22541/au.159372998.84501737; https://doi.org/10.1111/cobi.13900
NC_054057.1	SUPER_4	1711128	161247:349:-	intron_variant	MODIFIER	CPNE4	Copine 4	C/G	x		x		Adaptive introgression from wild cattle to cattle breeds and involved in adaptation to cold in humans		Associated with differences in migratory behaviour in Swainson's thrush		https://doi.org/10.1038/s41598-020-57880-4; https://doi.org/10.1534/genetics.113.152462; https://doi.org/10.1111/mec.13150
NC_054057.1	SUPER_4	37028103	175006:41:+	intron_variant	MODIFIER	CDK6	Cyclin Dependent Kinase 6	A/G	x		x		involved in adaptation to low salinity in Atlantic cod and involved in local adaptation in the house mouse		Potentially involved in differences in ossification between cattle breeds; involved in sword ornament in swordtail fish		https://doi.org/10.1093/gbe/evv093; https://doi.org/10.1186/s12864-017-3742-2; https://doi.org/10.1186/s12915-021-01165-3; https://doi.org/10.1016/j.cub.2020.12.049
NC_054057.1	SUPER_4	52949403	181123:29:-	intron_variant	MODIFIER	LMBR1	Limb Development Membrane Protein 1	T/A	x		x		Candidate for diversifying selection in Ficedula flycatchers		Involved in limb development		https://doi.org/10.1093/genetics/159.2.715; https://doi.org/10.1111/j.1558-5646.2010.01082.x
NC_054057.1	SUPER_4	70411550	191771:417:-	intron_variant	MODIFIER	EMP2	Epithelial Membrane Protein 2	C/T	x		x		Involved in local adaptation in the salamander		Involved in photoperiod regulation		https://doi.org/10.1038/hdy.2017.55; https://doi.org/10.1186/s13059-014-0499-7
NC_054057.1	SUPER_4	74363381	193549:57:-	intron_variant	MODIFIER	MGRN1	Mahogunin Ring Finger 1	G/A			x				Involved in color and pigmentation in humans and in poison frogs		https://doi.org/10.1007/s00439-011-1135-1; https://doi.org/10.1186/s12864-020-6719-5
NC_054059.1	SUPER_6	13493886	254158:87:-	intron_variant	MODIFIER	ADGRB3	Adhesion G protein-coupled receptor B3	G/C	x				differentially methylated in sheep and goat to face contrasted climates				https://doi.org/10.3389/fgene.2021.745284
NC_054059.1	SUPER_6	55440652	269760:404:-	downstream_gene_variant	MODIFIER	EPB41L2	Band 4.1-like protein 2	T/G	x				involved in dryland adaptation in the goat, under selection associated with high altitude in Tibetans				https://core.ac.uk/download/276264544.pdf; https://doi.org/10.1038/s41598-017-17775-3
NC_054060.1	SUPER_7	1514106	286673:445:+	intron_variant	MODIFIER	NEO1	Neogenin	A/T	x	x	x		under positive selection in Taiwanese Han humans	differentially methylated between Great tits from urban and forest environments and between killifish raised in barren and enriched environments	associated with spatial cognition in Mountain chickadees and with viability selection in Prairie falcons and eagles		https://doi.org/10.1111/eva.13334; https://doi.org/10.1093/jhered/esz048; https://doi.org/10.1093/molbev/msaa276; https://doi.org/10.1080/15592294.2019.1625674; https://doi.org/10.1016/j.cub.2021.10.036
NC_054060.1	SUPER_7	18033289	296180:255:-	intron_variant	MODIFIER	PRTG	Protogenin	T/A			x				Associated with ADHD in humans		https://doi.org/10.1111/j.1601-183X.2008.00425.x
NC_054060.1	SUPER_7	18354168	296319:6:+	intron_variant	MODIFIER	ZNF280D	Zinc Finger Protein 280D	T/A			x		Candidate for affecting goat reproduction				https://doi.org/10.1038/srep36372
NC_054060.1	SUPER_7	21564660	297507:82:+	intron_variant	MODIFIER	RORA	RAR Related Orphan Receptor A	G/A	x		x		involved in local adaptation in humans, microtine mammals and involved in local adaptation to high altitude in humans		involved in regulation of circadian clock genes, associated with onset of reproduction in Great tit and associated with maturation time in salmon		https://doi.org/10.1038/hdy.2016.39; https://publishup.uni-potsdam.de/opus4-ubp/frontdoor/deliver/index/docId/47680/file/folkertsma_diss.pdf; https://doi.org/10.1016/j.ajhg.2014.09.002; https://doi.org/10.1093/gbe/evz044; https://doi.org/10.1186/s12711-020-0529-8
NC_054060.1	SUPER_7	22766867	297985:120:+	upstream_gene_variant	MODIFIER	HERC1	HECT And RLD Domain Containing E3 Ubiquitin Protein Ligase Family Member 1	A/T	x		x		under selection associated with environment in Hilsa shad, under adaptive divergence in Yellow croaker, involved in local adaptation in the Spotted Sea bass, involved in adaptation to cold and warm environments in Brazilian sheep, involved in local adaptation in east asians		under selection between different migratory routes in Hilsa shad		https://doi.org/10.3390/genes11010046; https://doi.org/10.7717/peerj.7242; https://doi.org/10.1371/journal.pone.0157809; https://doi.org/10.3389/fmars.2020.00554; https://doi.org/10.1016/j.livsci.2022.104865; https://doi.org/10.1534/genetics.109.107722
NC_054060.1	SUPER_7	36076449	305877:301:-	downstream_gene_variant	MODIFIER	EXOC3L4	Exocyst Complex Component 3 Like 4	C/G	x		x		involved in local adaptation in North African cattle		involved in disease resistance in cows		https://doi.org/10.1186/s12864-018-5062-6; https://doi.org/10.1038/s41598-020-76576-3
NC_054060.1	SUPER_7	36848801	306333:375:-	intron_variant	MODIFIER	DYNC1H1	Dynein Cytoplasmic 1 Heavy Chain 1	A/C	x	x		x	involved in local adaptation in chimpanzees	candidate genes associated with antibiotic and viral infections in chicken		Involved in response to stress	https://doi.org/10.1016/j.ygeno.2022.110298; https://doi.org/10.1371/journal.pgen.1008485
NC_054060.1	SUPER_7	41855516	308323:78:-	intron_variant	MODIFIER	ITPK1	Inositol-Tetrakisphosphate 1-Kinase	T/A	x		x		potentially under parasite-driven selection in Salmon, involved in local adaptation of mexicans		associated with the age that salmon return from the sea		https://doi.org/10.1111/mec.12832; https://doi.org/10.1016/j.margen.2018.01.001; https://deepblue.lib.umich.edu/handle/2027.42/172542
NC_054060.1	SUPER_7	69819491	319582:406:+	intron_variant	MODIFIER	MYBPC3	Myosin-binding protein C, cardiac-type	C/G			x				associated with cardiomyopathy in humans		https://doi.org/10.1371/journal.pone.0192446
NC_054060.1	SUPER_7	70124900	319771:124:-	intron_variant	MODIFIER	LRP4	LDL Receptor Related Protein 4	T/C	x	x	x	x	involved in local adaptation in grey wolves and in stickleback	associated with trait-driven domestication in the goat	plays a key role in the synapse between motor neuron and skeletal muscle and may play a role in bone body mass	differentially expressed under heat shock in Patella	https://doi.org/10.1111/mec.13364; https://doi.org/10.1093/gigascience/giy105; https://doi.org/10.1073/pnas.1419714112; https://doi.org/10.1016/j.jtherbio.2021.103096; https://doi.org/10.1186/s12915-015-0130-8
NC_054058.1	SUPER_5	6320742	325368:358:+	intron_variant	MODIFIER	ZBTB20	Zinc Finger And BTB Domain Containing 20	C/T	x		x		Involved in cold adaptation in the Japanese whiting		involved in lipid metabolism, ivolved in neuron development, involved in coat pigmentation in rats		https://doi.org/10.24272/j.issn.2095-8137.2021.116; https://doi.org/10.1093/cercor/bhs400; https://doi.org/10.1534/genetics.112.140855
NC_054058.1	SUPER_5	17670913	330649:353:+	downstream_gene_variant	MODIFIER	IRAG2	Inositol 1,4,5-Triphosphate Receptor Associated 2	C/T
NC_054058.1	SUPER_5	23819707	332992:319:+	intron_variant	MODIFIER	CACNA1C	Calcium Voltage-Gated Channel Subunit Alpha1 C	G/A	x	x	x	x	Involved in adaptation to alkali tolerance in langurs, involved in local adaptation to high altitude in the plateau zokor and humans, involved in local adaptation (precipitation) in Ethiopian sheep, involved in local adaptation in an invasive species, the starling	Under selection in European sheep breeds, involved in adaptation to city environments in rats and under selection in response to Trypanosome infection in cattle	under selection associated with dispersal behaviour in wolves, involved in social behaviour and communication in rats and associated with circadian clocks in humans	associated with mercury accumulation in muscle in Sticklebacks	https://doi.org/10.1111/jbg.12536; https://doi.org/10.1186/s12915-021-00998-2; https://doi.org/10.1111/mec.16174; https://doi.org/10.1111/mec.15601; https://doi.org/10.1093/gbe/evab014; https://doi.org/10.1002/ece3.4688; https://doi.org/10.1093/gbe/evaa247; https://doi.org/10.1111/eva.13298; https://doi.org/10.1080/07420528.2017.1417314
NC_054058.1	SUPER_5	54524401	345930:57:-	intron_variant	MODIFIER	PPM1H	Protein phosphatase 1H	A/G	x				involved in local adaptation in sheep				https://researchspace.ukzn.ac.za/xmlui/bitstream/handle/10413/14669/Mdladla_Khanyisile_2016.pdf?sequence=1&isAllowed=y
NC_054058.1	SUPER_5	92376772	361613:49:+	upstream_gene_variant	MODIFIER	GPR22	G Protein-Coupled Receptor 22	C/T			x				associated with dark red colour in poodles		https://doi.org/10.1093/g3journal/jkac227
NC_054061.1	SUPER_8	2904162	363920:439:+	intron_variant	MODIFIER	FSTL4	Follistatin-related protein 4	G/A	x		x		involved in local adaptation in African cattle and in Lithuanians		involved in adaptation to diving in sea nomads		https://doi.org/10.1016/j.cell.2018.03.054; https://doi.org/10.1038/s41598-020-76576-3; https://doi.org/10.1038/s41598-019-45746-3
NC_054061.1	SUPER_8	37173485	382540:28:+	intron_variant	MODIFIER	CNTNAP5	Contactin-associated protein-like 5	C/A	x		x		involved in adaptation to forests in humans and involved in local adaptation in Brazilian sheep		associated with the number of vertebrae in pigs, associated with growth traits in cattle		https://doi.org/10.1016/j.livsci.2017.01.006; https://doi.org/10.1371/journal.pone.0121557; https://doi.org/10.1186/s12864-020-07170-0; https://doi.org/10.1186/s12863-015-0286-9
NC_054061.1	SUPER_8	41192565	384970:378:-	intron_variant	MODIFIER	DPP4	Dipeptidyl peptidase 4	G/T	x	x		x	associated with adaptation to high altitude in ungulates and Tibetan sheep	under selection in humans associated with the virus receptor activity		upregulated under acute thermal stress in the Souther flounder	https://doi.org/10.1128/JVI.00684-20; https://doi.org/10.1038/srep26770; https://doi.org/10.3390/ani11061617; https://oaktrust.library.tamu.edu/bitstream/handle/1969.1/174630/BLANDON-DISSERTATION-2018.pdf?sequence=1&isAllowed=y
NC_054061.1	SUPER_8	41197033	384972:304:-	intron_variant	MODIFIER	DPP4	Dipeptidyl peptidase 4	T/G	x	x		x	associated with adaptation to high altitude in ungulates and Tibetan sheep	under selection in humans associated with the virus receptor activity		upregulated under acute thermal stress in the Souther flounder	https://doi.org/10.1128/JVI.00684-20; https://doi.org/10.1038/srep26770; https://doi.org/10.3390/ani11061617; https://oaktrust.library.tamu.edu/bitstream/handle/1969.1/174630/BLANDON-DISSERTATION-2018.pdf?sequence=1&isAllowed=y
NC_054061.1	SUPER_8	47597959	387088:317:-	intron_variant	MODIFIER	OSBPL6	Oxysterol-binding protein-related protein 6	T/C			x				associated with morphology in killifish and involved in shaping mandible morphology in the House mouse		https://doi.org/10.1093/molbev/msy154; https://doi.org/10.1111/mec.12968
NC_054061.1	SUPER_8	52029502	389041:10:+	upstream_gene_variant	MODIFIER	ALS2	Alsin	C/T	x		x		involved in local adaptation in Downy and Hairy woodpeckers and in goats		involved in the development of axons and dendrites		https://www.biorxiv.org/content/10.1101/2021.11.18.469099v1.full.pdf; https://academiccommons.columbia.edu/doi/10.7916/d8-rw5c-xc94/download
NC_054062.1	SUPER_9	40414188	419011:383:+	3_prime_UTR_variant	MODIFIER	LDB3	LIM domain-binding protein 3	C/T			x				involved in lipid deposition in pigs and mutations in this gene result in myopathies		https://www.isag.us/2017/docs/ISAG2017_Proceedings.pdf
NC_054063.1	SUPER_10	232560	424964:385:+	intron_variant	MODIFIER	PTPN5	Tyrosine-protein phosphatase non-receptor type 5	T/A	x		x	x	under selection associated with high altitude in Tibetans		associated with small body size in sheep	candidate for hypoxia response in the Great tit	https://core.ac.uk/download/276264544.pdf; https://doi.org/10.1038/srep14256;10.1093/molbev/msab353
NC_054063.1	SUPER_10	2224060	426176:393:-	intron_variant	MODIFIER	BRSK2	Serine/threonine-protein kinase BRSK2	G/A			x				associated with differential growth between different populations of rainbow trout		https://doi.org/10.1186/s12862-021-01795-9
NC_054063.1	SUPER_10	10525363	429814:64:-	intron_variant	MODIFIER	FAR1	Fatty Acyl-CoA Reductase 1	T/C			x				involved in lipid metabolism
NC_054063.1	SUPER_10	10527201	429815:400:+	intron_variant	MODIFIER	FAR1	Fatty Acyl-CoA Reductase 1	G/A			x				involved in lipid metabolism
NC_054064.1	SUPER_11	16538701	454530:306:-	intron_variant	MODIFIER	EVI5	Ecotropic viral integration site 5 protein homolog	A/G	x				involved in high-altitude adaptation in the Tibetan chicken and involved in local adaptation in sheep				https://doi.org/10.1093/molbev/msu264; https://doi.org/10.1186/s12864-019-5622-4
NC_054065.1	SUPER_12	682720	464323:125:-	intron_variant	MODIFIER	CFAP61	Cilia And Flagella Associated Protein 61	T/C					under positive selection in Creole cattle	under artificial selection in horses			https://doi.org/10.1111/eva.12641; https://doi.org/10.1186/s12864-017-3610-0; https://doi.org/10.1371/journal.pone.0215913
NC_054065.1	SUPER_12	13984440	470686:72:-	intron_variant	MODIFIER	ZFAND3	AN1-type zinc finger protein 3	A/C	x			x	involved in local adaptation linked to reproduction in the red fox			involved in adaptation to salt tolerance in amphibians	https://www.proquest.com/openview/4d7a47ce22f25d2471e6ce13b21aee13/1?pq-origsite=gscholar&cbl=2026366&diss=y; https://thescholarship.ecu.edu/bitstream/handle/10342/6979/ALBECKER-DOCTORALDISSERTATION-2018.pdf?sequence=1&isAllowed=y
NC_054066.1	SUPER_13	3355388	482474:103:-	intron_variant	MODIFIER	MSL2	MSL Complex Subunit 2	C/T
NC_054066.1	SUPER_13	21763163	491843:8:+	intron_variant	MODIFIER	KCNMB2	Calcium-activated potassium channel subunit beta-2	G/A	x		x		involved in local adaptation in the house mouse and involved in adaptation to cold environments in the reindeer and humans		involved in adaptation to different migratory routes in the Swainson’s thrush		https://doi.org/10.1186/s12915-021-01165-3; https://open.library.ubc.ca/media/download/pdf/24/1.0166416/1;https://www.theses.fr/2018SORUS605.pdf
NC_054067.1	SUPER_14	4147928	499323:37:+	intron_variant	MODIFIER	PAK3	Serine/threonine-protein kinase PAK 3	A/G	x	x	x	x	under divergent selection in Song sparrow populations potentially associated to adaptation to saltwater environments	involved in artificial selection of sheep and turkey	involved in migratory behaviour in caribou	associated with response to temperature shock in the Japanese whiting	https://doi.org/10.1111/mec.15647; https://doi.org/10.3390/genes12091342; https://doi.org/10.3390/ijms160920360; https://doi.org/10.22541/au.161288917.79333951/v1
NC_054068.1	SUPER_15	8559930	515268:44:+	upstream_gene_variant	MODIFIER	CDH8	Cadherin 8	C/T	x		x	x	involved in local adaptation in African indigeneous chicken		involved in cold adaptation in humans, involved in body weight in house mouse	involved in cold stress	https://deepblue.lib.umich.edu/handle/2027.42/172542; https://doi.org/10.1371/journal.pgen.1009495; https://doi.org/10.1101/2020.08.19.257212; Uniprot, https://www.uniprot.org/
