# Supplementary material for: Evolutionarily distinct lineages of a migratory bird of prey show divergent responses to climate change
Source: Nat Commun. 2025 Apr 13;16:3503. doi: 10.1038/s41467-025-58617-5 (PMC11993763; doi:10.1038/s41467-025-58617-5)
Supplement: Supplementary file 5 — Supplementary Data 3 [file 41467_2025_58617_MOESM5_ESM.csv]

longitude	latitude	ESU	season
90.52754	43.83801	Eastern	breeding
79.12685	43.22052	Eastern	breeding
79.19814	43.14532	Eastern	breeding
79.11884	43.37207	Eastern	breeding
107.19935	43.19582	Eastern	breeding
106.63068	42.71719	Eastern	breeding
113.76492	49.29836	Eastern	breeding
108.64503	45.72304	Eastern	breeding
101.17033	44.7109	Eastern	breeding
86.62639	50.45167	Eastern	breeding
86.49571	50.59217	Eastern	breeding
87.98852	50.18742	Eastern	breeding
87.26671	50.36011	Eastern	breeding
50.01101	51.41974	Eastern	breeding
82.23622	45.96466	Eastern	breeding
105.71766	50.60364	Eastern	breeding
47.339118	47.979422	Eastern	breeding
110.618	48.423	Eastern	breeding
107.315278	42.860556	Eastern	breeding
108.706	45.5655	Eastern	breeding
104.771	43.3773	Eastern	breeding
104.125	43.7544	Eastern	breeding
104.076	43.4887	Eastern	breeding
104.048	43.5196	Eastern	breeding
102.248	43.7779	Eastern	breeding
101.525	43.6648	Eastern	breeding
95.25	50.25	Eastern	breeding
94.851283	50.562509	Eastern	breeding
94.75	50.75	Eastern	breeding
94.75	51.25	Eastern	breeding
94.25	52.25	Eastern	breeding
93.910887	50.71723	Eastern	breeding
93.75	52.25	Eastern	breeding
93.25	50.75	Eastern	breeding
92.8036	51.5313	Eastern	breeding
92.751686	51.525875	Eastern	breeding
90.571679	53.778455	Eastern	breeding
90.445263	53.796362	Eastern	breeding
88.3521	47.3634	Eastern	breeding
88.242	47.6191	Eastern	breeding
88.1674	47.4121	Eastern	breeding
88.1667	47.639	Eastern	breeding
88.0229	47.6429	Eastern	breeding
87.9167	50.1845	Eastern	breeding
87.8144	47.3709	Eastern	breeding
87.6688	43.621	Eastern	breeding
87.6542	43.61	Eastern	breeding
87.5853	50.3103	Eastern	breeding
87.4385	43.8177	Eastern	breeding
87.3052	47.1023	Eastern	breeding
87.1474	48.4926	Eastern	breeding
87.0566	50.353	Eastern	breeding
87.0162	48.2537	Eastern	breeding
86.868628	50.404339	Eastern	breeding
86.851	47.7019	Eastern	breeding
86.8406	47.7246	Eastern	breeding
86.8382	47.7996	Eastern	breeding
86.8356	47.9205	Eastern	breeding
86.812	47.4244	Eastern	breeding
86.7952	50.4054	Eastern	breeding
86.790848	50.406043	Eastern	breeding
86.75	50.25	Eastern	breeding
86.7276	47.2638	Eastern	breeding
86.6631	47.1952	Eastern	breeding
86.651998	50.408562	Eastern	breeding
86.5645	50.499283	Eastern	breeding
86.53693	50.565854	Eastern	breeding
86.3997	48.0615	Eastern	breeding
86.1145	44.1706	Eastern	breeding
86.074	44.5222	Eastern	breeding
85.9952	44.4306	Eastern	breeding
85.5348	45.9593	Eastern	breeding
85.25	48.25	Eastern	breeding
84.9377	44.4424	Eastern	breeding
84.75	48.25	Eastern	breeding
84.25	47.75	Eastern	breeding
81.3881	46.2052	Eastern	breeding
81.25	49.75	Eastern	breeding
81.25	47.75	Eastern	breeding
81.25	48.25	Eastern	breeding
81.199951	45.706179	Eastern	breeding
81.1482	44.7999	Eastern	breeding
81.1179	42.9996	Eastern	breeding
80.75	49.75	Eastern	breeding
80.669861	47.017716	Eastern	breeding
80.25	49.25	Eastern	breeding
79.75	47.75	Eastern	breeding
79.75	46.75	Eastern	breeding
79.4147	43.537	Eastern	breeding
79.3412	46.6367	Eastern	breeding
79.33819	47.12315	Eastern	breeding
79.2706	42.9938	Eastern	breeding
79.25	47.25	Eastern	breeding
79.2237	43.016	Eastern	breeding
79.2231	43.0542	Eastern	breeding
79.2142	43.4935	Eastern	breeding
79.119	43.2163	Eastern	breeding
79.0812	43.354	Eastern	breeding
78.8383	44.0033	Eastern	breeding
78.75	48.25	Eastern	breeding
78.75	48.75	Eastern	breeding
78.6764	43.4472	Eastern	breeding
78.657466	43.192187	Eastern	breeding
78.6199	43.4221	Eastern	breeding
78.5577	45.2158	Eastern	breeding
78.5024	43.551	Eastern	breeding
78.378733	48.665465	Eastern	breeding
78.368109	49.349536	Eastern	breeding
78.340307	48.618037	Eastern	breeding
78.339273	48.693935	Eastern	breeding
78.319259	48.546938	Eastern	breeding
78.294425	48.862259	Eastern	breeding
78.291069	49.352742	Eastern	breeding
77.0624	43.1447	Eastern	breeding
76.9482	43.2812	Eastern	breeding
76.6052	43.0606	Eastern	breeding
76.2295	44.8062	Eastern	breeding
76.0855	44.0422	Eastern	breeding
75.7414	43.6616	Eastern	breeding
75.6934	44.5614	Eastern	breeding
75.539	43.8065	Eastern	breeding
75.5037	44.3285	Eastern	breeding
75.2555	45.0649	Eastern	breeding
74.5119	44.7597	Eastern	breeding
72.75	49.25	Eastern	breeding
72.25	49.25	Eastern	breeding
66.911	39.2902	Eastern	breeding
60.75	48.75	Eastern	breeding
60.25	48.75	Eastern	breeding
59.75	48.25	Eastern	breeding
58.75	48.25	Eastern	breeding
58.540822	48.769941	Eastern	breeding
58.258833	48.687056	Eastern	breeding
58.25	48.75	Eastern	breeding
57.75	51.25	Eastern	breeding
48.033056	48.969746	Eastern	breeding
86.698967	50.403536	Eastern	breeding
87.66045	50.2624	Eastern	breeding
47.68647335	48.13070687	Eastern	breeding
77.03346133	43.96364062	Eastern	breeding
78.97902	43.15986	Eastern	breeding
107.4925298	51.71362877	Eastern	breeding
91.82263094	51.28055363	Eastern	breeding
79.2093374	43.17939459	Eastern	breeding
106.2572875	50.96678778	Eastern	breeding
86.16896349	50.75335141	Eastern	breeding
68.73997372	48.30887435	Eastern	breeding
78.75180029	44.24200167	Eastern	breeding
79.56027899	44.20731163	Eastern	breeding
78.9406997	43.12804221	Eastern	breeding
87.70008247	50.23688508	Eastern	breeding
85.57169342	50.24562414	Eastern	breeding
106.1560822	50.96427503	Eastern	breeding
106.1118985	50.94058238	Eastern	breeding
82.18049727	45.67437991	Eastern	breeding
84.13618166	48.06214277	Eastern	breeding
71.23222973	42.91700941	Eastern	breeding
107.531298	42.712798	Eastern	breeding
108.627554	45.763318	Eastern	breeding
93.706578	50.134967	Eastern	breeding
105.76067	46.162271	Eastern	breeding
106.302531	48.456761	Eastern	breeding
114.658058	49.52866	Eastern	breeding
91.24	46.03	Eastern	breeding
90.32	49.3	Eastern	breeding
90.57	50.07	Eastern	breeding
92.17	50.12	Eastern	breeding
92.24	47.56	Eastern	breeding
96.66	49.17	Eastern	breeding
99.21	48.56	Eastern	breeding
100.45	45.04	Eastern	breeding
99.56	49.56	Eastern	breeding
101.55	49.31	Eastern	breeding
101.57	48.55	Eastern	breeding
102.55	43.45	Eastern	breeding
105.3	42.2	Eastern	breeding
107.4	43.05	Eastern	breeding
107.15	45.45	Eastern	breeding
106.53	47.19	Eastern	breeding
105.52	47.42	Eastern	breeding
106.08	50.12	Eastern	breeding
108.1	48.48	Eastern	breeding
107.25	47.57	Eastern	breeding
109.55	46.4	Eastern	breeding
111.08	49.07	Eastern	breeding
112.07	47.38	Eastern	breeding
113.44	49.17	Eastern	breeding
91.576928	49.663873	Eastern	breeding
109.40752	46.627396	Eastern	breeding
92.059848	49.994353	Eastern	breeding
101.170133	47.711044	Eastern	breeding
113.25999	49.412445	Eastern	breeding
108.47637	47.69281	Eastern	breeding
109.256387	43.625614	Eastern	breeding
93.341657	46.180737	Eastern	breeding
111.378396	47.359404	Eastern	breeding
113.32	49.22	Eastern	breeding
112.23	47.46	Eastern	breeding
118.06	47.59	Eastern	breeding
106.03	47.25	Eastern	breeding
108.48	46.01	Eastern	breeding
105.21	44.24	Eastern	breeding
105.21	44.19	Eastern	breeding
107.43	43.54	Eastern	breeding
108.03	48.08	Eastern	breeding
108.1	43.39	Eastern	breeding
109.32	43.23	Eastern	breeding
105.44	42.34	Eastern	breeding
106.48	41.42	Eastern	breeding
120.16	44.32	Eastern	breeding
106.47022	50.3786	Eastern	breeding
120.41	49.22	Eastern	breeding
109.82	40.71	Eastern	breeding
105.68	38.79	Eastern	breeding
89.57	46.34	Eastern	breeding
85.05	46.28	Eastern	breeding
82.44	43.79	Eastern	breeding
94.96824	51.39305	Eastern	breeding
93.98193	51.54082	Eastern	breeding
94.460726	51.710583	Eastern	breeding
87.916664	50.184469	Eastern	breeding
105.1646	50.4974	Eastern	breeding
107.033382	51.54175	Eastern	breeding
107.537684	51.881015	Eastern	breeding
88.01192	47.47567	Eastern	breeding
81.293986	44.525849	Eastern	breeding
85.9514	44.4499	Eastern	breeding
94.99	50.25	Eastern	breeding
65.35383759	49.81955309	Eastern	breeding
65.0861669	49.45545501	Eastern	breeding
64.95553259	49.3978809	Eastern	breeding
64.81920932	49.39692431	Eastern	breeding
64.68647484	49.38371691	Eastern	breeding
64.66306363	49.40517063	Eastern	breeding
64.60212384	49.39583573	Eastern	breeding
64.47921792	49.36143031	Eastern	breeding
65.0733755	49.33695038	Eastern	breeding
65.10882358	49.33093775	Eastern	breeding
65.12522797	49.32637884	Eastern	breeding
65.17168627	49.31011571	Eastern	breeding
65.2217202	49.28995601	Eastern	breeding
65.27572647	49.27334071	Eastern	breeding
65.09886161	49.15761007	Eastern	breeding
65.17492637	49.09694118	Eastern	breeding
65.22833452	49.16235735	Eastern	breeding
64.88035008	49.18399628	Eastern	breeding
64.82080505	49.11900193	Eastern	breeding
65.05417868	49.22924788	Eastern	breeding
64.77164113	49.42639162	Eastern	breeding
64.9153385	49.72286883	Eastern	breeding
63.34347012	49.26127148	Eastern	breeding
63.75603129	49.27956504	Eastern	breeding
65.69125794	49.86083064	Eastern	breeding
65.93315247	49.63813761	Eastern	breeding
66.33260318	49.41509013	Eastern	breeding
66.16784309	49.27425541	Eastern	breeding
66.1054706	49.32614772	Eastern	breeding
65.42288832	49.23777159	Eastern	breeding
64.23417041	48.68918314	Eastern	breeding
63.74019498	48.66259185	Eastern	breeding
63.36123795	48.67280221	Eastern	breeding
63.00489332	50.03986905	Eastern	breeding
59.37349514	49.94391649	Eastern	breeding
62.7209669	51.59602523	Eastern	breeding
63.78048029	51.82942986	Eastern	breeding
64.33145758	51.71984747	Eastern	breeding
64.10422831	51.24134211	Eastern	breeding
64.43144397	51.16302276	Eastern	breeding
90.64566	44.0169	Eastern	breeding
81.88759	42.99879	Eastern	breeding
92.01202	47.85916	Eastern	breeding
92.03243	46.05731	Eastern	breeding
107.19946	43.04564	Eastern	breeding
95.05608	50.02405	Eastern	breeding
94.5234	50.229	Eastern	breeding
87.81319	50.23918	Eastern	breeding
87.95868	50.21386	Eastern	breeding
87.86121	50.2419	Eastern	breeding
87.96811	50.25334	Eastern	breeding
78.32403	45.02404	Eastern	breeding
61.04557	53.87706	Eastern	breeding
70.86833	51.02155	Eastern	breeding
94.58332	50.47495	Eastern	breeding
117.587	47.6459	Eastern	breeding
107.104	43.0218	Eastern	breeding
94.75	50.25	Eastern	breeding
94.735349	50.25524	Eastern	breeding
94.67542	50.22595	Eastern	breeding
94.515778	50.4379	Eastern	breeding
94.454067	50.283706	Eastern	breeding
88.4205	50.0732	Eastern	breeding
87.9345	50.2209	Eastern	breeding
87.5687	47.6993	Eastern	breeding
86.4106	46.8982	Eastern	breeding
85.9964	44.1157	Eastern	breeding
85.9276	44.1546	Eastern	breeding
85.5904	51.0601	Eastern	breeding
83.5599	44.5398	Eastern	breeding
83.3539	46.8357	Eastern	breeding
83.25	48.25	Eastern	breeding
82.75	48.75	Eastern	breeding
81.2733	43.892	Eastern	breeding
79.6764	46.9469	Eastern	breeding
79.006333	49.232333	Eastern	breeding
78.292875	48.532392	Eastern	breeding
76.9821	43.0784	Eastern	breeding
75.851406	44.134742	Eastern	breeding
75.0586	45.0524	Eastern	breeding
75.0215	44.9856	Eastern	breeding
61.25	48.75	Eastern	breeding
58.513932	48.418942	Eastern	breeding
58.25	48.25	Eastern	breeding
54.75	50.25	Eastern	breeding
46.922157	48.086094	Eastern	breeding
88.369679	50.014006	Eastern	breeding
78.21086	43.49155	Eastern	breeding
78.2905511	43.5067134	Eastern	breeding
78.30815456	45.04658263	Eastern	breeding
77.42635868	49.25158262	Eastern	breeding
78.25216323	43.49576181	Eastern	breeding
107.0921035	51.11692486	Eastern	breeding
73.32713944	51.58645076	Eastern	breeding
59.31253034	47.48180797	Eastern	breeding
78.80193293	43.0327999	Eastern	breeding
85.65376424	49.18649155	Eastern	breeding
94.73590105	50.24798977	Eastern	breeding
107.165183	43.031248	Eastern	breeding
91.921346	47.886805	Eastern	breeding
93.4	48.13	Eastern	breeding
95.48	46.45	Eastern	breeding
101.15	47.17	Eastern	breeding
99.27	51.01	Eastern	breeding
102.42	47.46	Eastern	breeding
104.57	47.26	Eastern	breeding
117.48	47.46	Eastern	breeding
105.3537	44.4047	Eastern	breeding
102.799536	47.184567	Eastern	breeding
91.777966	48.31232	Eastern	breeding
105.241071	47.870112	Eastern	breeding
105.57	46.12	Eastern	breeding
108.59	43.11	Eastern	breeding
102.38	42.5	Eastern	breeding
94.905777	46.795093	Eastern	breeding
108.5	41.6741	Eastern	breeding
117.99	43.66	Eastern	breeding
119.73	45.53	Eastern	breeding
109.1	41.007	Eastern	breeding
87.6019	47.3186	Eastern	breeding
93.14075	51.54248	Eastern	breeding
105.937983	50.930116	Eastern	breeding
90.60367	46.40033	Eastern	breeding
88.25	43.36	Eastern	breeding
64.27998014	49.337044	Eastern	breeding
64.13893483	49.21262476	Eastern	breeding
64.18806754	49.23501584	Eastern	breeding
64.31328378	49.3310375	Eastern	breeding
65.92486568	49.27778465	Eastern	breeding
65.74283259	49.34650748	Eastern	breeding
64.60013996	48.87179389	Eastern	breeding
64.22129979	50.76485422	Eastern	breeding
-6.15282	36.41123	Western	breeding
-6.14592	36.4179	Western	breeding
-5.36734	36.97621	Western	breeding
-5.26855	36.93406	Western	breeding
-5.18239	36.86122	Western	breeding
-5.21071	36.91385	Western	breeding
-5.59459	36.93688	Western	breeding
-4.22379	37.69289	Western	breeding
-4.32502	37.61718	Western	breeding
-4.38306	37.89667	Western	breeding
-4.49806	37.80444	Western	breeding
-4.46667	37.72584	Western	breeding
-4.89549	38.44547	Western	breeding
-4.95632	38.48476	Western	breeding
-2.63723	37.43834	Western	breeding
-3.89368	37.22541	Western	breeding
-2.41194	37.66778	Western	breeding
-2.3269	37.69691	Western	breeding
-3.806	37.08054	Western	breeding
-5.16862	36.74145	Western	breeding
-5.81217	37.32158	Western	breeding
-5.74528	37.37222	Western	breeding
-5.66988	37.45079	Western	breeding
-5.6453	37.47222	Western	breeding
-5.61889	37.03982	Western	breeding
-5.79	37.32972	Western	breeding
-5.99303	37.38597	Western	breeding
-5.69317	37.62479	Western	breeding
0.12025	41.70924	Western	breeding
0.10521	41.5562	Western	breeding
0.11141	41.604	Western	breeding
0.13363	41.55059	Western	breeding
0.17275	41.56379	Western	breeding
0.11818	41.45987	Western	breeding
-0.168	41.60657	Western	breeding
0.16542	41.51113	Western	breeding
0.24635	41.45209	Western	breeding
0.17503	41.53983	Western	breeding
-0.07316	41.4815	Western	breeding
-0.13241	41.55967	Western	breeding
-4.1727	42.30821	Western	breeding
-4.11068	42.37164	Western	breeding
-5.49209	42.14317	Western	breeding
-5.66638	40.9628	Western	breeding
-4.11697	40.94607	Western	breeding
-4.12624	40.95017	Western	breeding
-5.28639	41.95166	Western	breeding
-4.68084	41.22916	Western	breeding
-4.77523	41.38816	Western	breeding
-4.68889	41.27833	Western	breeding
-5.20391	41.55588	Western	breeding
-4.90889	41.84333	Western	breeding
-5.23722	42.05583	Western	breeding
-5.55452	41.93519	Western	breeding
-2.11331	38.90969	Western	breeding
-2.30448	38.99634	Western	breeding
-1.91101	38.5994	Western	breeding
-2.11033	38.84722	Western	breeding
-2.67236	39.18572	Western	breeding
-2.56381	39.15544	Western	breeding
-2.51735	39.28166	Western	breeding
-2.46139	39.29327	Western	breeding
-3.78872	38.95776	Western	breeding
-3.94265	38.83857	Western	breeding
-3.77695	38.70792	Western	breeding
-3.67858	38.82125	Western	breeding
-3.57965	38.82271	Western	breeding
-2.93101	39.47091	Western	breeding
-2.89635	39.69515	Western	breeding
-2.99048	39.78647	Western	breeding
-2.86664	39.44217	Western	breeding
-2.85479	39.39434	Western	breeding
-3.2479	39.82336	Western	breeding
-5.17161	39.91899	Western	breeding
-4.63049	39.78347	Western	breeding
-3.18625	39.98383	Western	breeding
-3.36758	39.96628	Western	breeding
3.07572	42.2609	Western	breeding
-6.96969	38.87833	Western	breeding
-5.21699	38.72198	Western	breeding
-5.29642	38.88821	Western	breeding
-5.2209	38.91423	Western	breeding
-5.57565	38.77496	Western	breeding
-5.45336	38.77069	Western	breeding
-5.4279	38.84778	Western	breeding
-5.38837	38.91439	Western	breeding
-5.35435	38.94809	Western	breeding
-6.63756	38.16887	Western	breeding
-6.77151	38.3221	Western	breeding
-5.95871	38.96403	Western	breeding
-5.74086	39.24443	Western	breeding
-5.68376	39.18686	Western	breeding
-6.36409	39.39576	Western	breeding
-6.37042	39.47539	Western	breeding
-6.38152	39.46894	Western	breeding
-6.26157	39.40068	Western	breeding
-6.25201	39.52237	Western	breeding
-5.78954	39.21691	Western	breeding
-5.7526	39.20485	Western	breeding
-6.41953	39.56116	Western	breeding
-5.65372	39.17363	Western	breeding
-5.97999	39.26956	Western	breeding
-6.24418	39.45616	Western	breeding
-6.26136	39.59795	Western	breeding
-3.62838	40.27957	Western	breeding
-3.6409	40.32106	Western	breeding
-3.66203	40.2295	Western	breeding
-3.59843	40.21687	Western	breeding
-5.56052	33.88977	Western	breeding
34.84409	31.56091	Western	breeding
3.51353	43.51348	Western	breeding
4.89617	43.52833	Western	breeding
35.22711	31.26117	Western	breeding
34.93018	31.82483	Western	breeding
34.74722	32.01624	Western	breeding
35.4956	32.96685	Western	breeding
34.95786	31.86673	Western	breeding
52.57026	35.75809	Western	breeding
35.49914	32.92705	Western	breeding
-5.05954	33.23697	Western	breeding
35.60078	33.07309	Western	breeding
-5.36038	33.66257	Western	breeding
-5.3729	33.68346	Western	breeding
-7.01132	33.77101	Western	breeding
-6.93421	33.73479	Western	breeding
35.20627	31.7057	Western	breeding
42.98882	38.79664	Western	breeding
34.84	40.16	Western	breeding
26.60835	41.52192	Western	breeding
37.98335	37.04914	Western	breeding
43.32613	38.50057	Western	breeding
33.4341	38.28911	Western	breeding
33.40882	38.39798	Western	breeding
-7.84482	38.07979	Western	breeding
-7.56967	37.62396	Western	breeding
-7.66075	37.64112	Western	breeding
-7.86892	38.0971	Western	breeding
-8.07395	37.726	Western	breeding
-8.08818	37.78288	Western	breeding
-8.07278	37.7951	Western	breeding
-8.00125	37.72201	Western	breeding
-8.04639	37.76837	Western	breeding
-8.00996	37.75199	Western	breeding
-7.9748	37.75792	Western	breeding
-8.11163	37.72893	Western	breeding
-8.00644	37.80854	Western	breeding
-7.9743	37.71047	Western	breeding
27.3238	42.53625	Western	breeding
22.6961	39.3324	Western	breeding
3.14001	43.23001	Western	breeding
-8.10166	37.85556	Western	breeding
3.11083	42.23746	Western	breeding
25.4044341	41.04304316	Western	breeding
25.35864749	41.04896783	Western	breeding
22.8826389	38.63298613	Western	breeding
22.41572349	40.78718188	Western	breeding
22.38493248	39.29540442	Western	breeding
22.37345565	37.51092264	Western	breeding
22.28869573	39.73688721	Western	breeding
22.26510098	39.38851966	Western	breeding
22.26009636	39.61497025	Western	breeding
22.244794	39.50068267	Western	breeding
22.12419267	39.60786591	Western	breeding
22.08067616	39.46546652	Western	breeding
21.89657925	39.40270071	Western	breeding
14.12369	37.33952	Western	breeding
14.12812	37.37165	Western	breeding
14.38922	37.23435	Western	breeding
14.43067	37.17754	Western	breeding
14.40673	37.19198	Western	breeding
14.15876	37.70759	Western	breeding
14.19942	37.48061	Western	breeding
13.88331	37.87484	Western	breeding
14.03826	37.31238	Western	breeding
13.91533	37.91835	Western	breeding
14.16025	37.47886	Western	breeding
14.37872	37.25203	Western	breeding
13.89297	37.88532	Western	breeding
14.46006	37.21703	Western	breeding
14.44356	37.06283	Western	breeding
13.55211	37.8671	Western	breeding
13.573	37.82725	Western	breeding
13.6928	37.88168	Western	breeding
14.03771	37.69905	Western	breeding
14.21878	37.68392	Western	breeding
14.16956	37.66714	Western	breeding
14.21158	37.64542	Western	breeding
14.13295	37.6065	Western	breeding
14.12597	37.32123	Western	breeding
14.07286	37.39377	Western	breeding
14.03762	37.38997	Western	breeding
13.93505	37.87611	Western	breeding
14.1362	37.42449	Western	breeding
13.6715	37.79866	Western	breeding
13.65076	37.95978	Western	breeding
10.14323	44.9776	Western	breeding
10.19127	44.96142	Western	breeding
10.19102	44.95693	Western	breeding
10.11736	44.97556	Western	breeding
8.58239	39.77349	Western	breeding
9.16102	40.78038	Western	breeding
9.72934	40.44066	Western	breeding
17.33926	40.70287	Western	breeding
16.44016	40.378	Western	breeding
16.45705	40.49845	Western	breeding
16.38785	40.5977	Western	breeding
17.3268	40.75567	Western	breeding
15.81563	40.9607	Western	breeding
15.59362	41.28334	Western	breeding
15.51192	41.23284	Western	breeding
15.59334	41.13049	Western	breeding
14.6476	37.27402	Western	breeding
14.62653	37.24529	Western	breeding
14.75699	37.24561	Western	breeding
14.73571	37.25188	Western	breeding
14.84911	41.74096	Western	breeding
18.170322	40.173828	Western	breeding
18.358435	39.930209	Western	breeding
16.523857	40.168922	Western	breeding
17.360935	40.836659	Western	breeding
17.42638	40.741827	Western	breeding
17.577998	40.729523	Western	breeding
17.515628	40.64588	Western	breeding
18.025	40.479	Western	breeding
18.455891	40.035218	Western	breeding
18.346695	40.028167	Western	breeding
11.467129	44.80248	Western	breeding
11.907655	44.660423	Western	breeding
11.962575	44.62693	Western	breeding
34.042372	39.332642	Western	breeding
-2.26698	37.84878	Western	breeding
-2.24026	37.83322	Western	breeding
-5.7242	36.46277	Western	breeding
-5.4538	36.13311	Western	breeding
-5.80544	36.74717	Western	breeding
-5.97398	36.20768	Western	breeding
-5.74405	36.81775	Western	breeding
-6.25857	36.6796	Western	breeding
-6.1503	36.75047	Western	breeding
-6.23873	36.78753	Western	breeding
-6.25213	36.75839	Western	breeding
-6.14336	36.68078	Western	breeding
-6.10295	36.78214	Western	breeding
-6.07263	36.70248	Western	breeding
-5.96041	36.60013	Western	breeding
-5.94707	36.56984	Western	breeding
-5.45129	36.43162	Western	breeding
-5.49285	36.18507	Western	breeding
-6.04059	36.45032	Western	breeding
-5.95717	36.25055	Western	breeding
-5.64225	36.85976	Western	breeding
-4.65666	37.51334	Western	breeding
-4.80195	37.63528	Western	breeding
-4.23204	37.71179	Western	breeding
-5.16521	38.57309	Western	breeding
-5.17001	38.57921	Western	breeding
-4.34228	37.83501	Western	breeding
-4.48334	37.68722	Western	breeding
-4.55389	37.68056	Western	breeding
-5.37096	38.28473	Western	breeding
-5.28556	37.70083	Western	breeding
-4.68733	37.4118	Western	breeding
-4.84611	37.5675	Western	breeding
-3.19892	37.54645	Western	breeding
-2.37302	37.83076	Western	breeding
-2.41937	37.87432	Western	breeding
-6.53894	37.33434	Western	breeding
-6.55851	37.34292	Western	breeding
-6.38231	37.3685	Western	breeding
-6.94116	37.29288	Western	breeding
-6.55799	37.39113	Western	breeding
-6.67811	37.35996	Western	breeding
-6.60457	37.31211	Western	breeding
-6.85503	37.30775	Western	breeding
-6.83617	37.38239	Western	breeding
-4.05552	38.03749	Western	breeding
-4.05751	37.93485	Western	breeding
-3.4812	38.04872	Western	breeding
-3.87063	37.94166	Western	breeding
-3.73594	37.90203	Western	breeding
-3.66585	37.82313	Western	breeding
-3.96848	37.72279	Western	breeding
-3.79512	38.0107	Western	breeding
-4.18496	37.87123	Western	breeding
-4.11948	37.76652	Western	breeding
-3.66323	37.91102	Western	breeding
-3.36879	37.95152	Western	breeding
-3.37831	38.0326	Western	breeding
-3.37068	38.01163	Western	breeding
-3.92024	38.00537	Western	breeding
-4.70418	36.81967	Western	breeding
-4.57626	37.08491	Western	breeding
-4.56014	37.13244	Western	breeding
-4.84269	37.08937	Western	breeding
-4.72386	37.17136	Western	breeding
-4.7797	37.13575	Western	breeding
-4.42784	36.72284	Western	breeding
-4.9492	36.96284	Western	breeding
-6.28194	37.07222	Western	breeding
-6.37388	37.09528	Western	breeding
-6.28198	37.4825	Western	breeding
-4.85178	37.19835	Western	breeding
-4.83716	37.22168	Western	breeding
-5.23278	37.30584	Western	breeding
-5.17145	37.34872	Western	breeding
-5.25249	37.39583	Western	breeding
-5.22944	37.41028	Western	breeding
-6.20458	37.38328	Western	breeding
-5.67508	37.00971	Western	breeding
0.24496	41.49522	Western	breeding
-0.07516	41.45093	Western	breeding
-0.0415	41.42472	Western	breeding
-0.28069	41.11873	Western	breeding
-0.26695	41.07145	Western	breeding
-0.21067	41.02204	Western	breeding
-0.29096	41.16031	Western	breeding
-0.19425	41.44899	Western	breeding
-0.11082	41.41639	Western	breeding
-0.09843	41.42974	Western	breeding
-0.07672	41.31719	Western	breeding
-0.12521	41.36859	Western	breeding
-0.12404	41.36826	Western	breeding
-0.19374	41.39722	Western	breeding
-0.17984	41.37014	Western	breeding
-0.16601	41.4092	Western	breeding
-0.22378	41.42069	Western	breeding
-4.72156	40.59934	Western	breeding
-4.58094	40.65703	Western	breeding
-4.92919	40.88752	Western	breeding
-4.72377	40.63539	Western	breeding
-4.77893	40.5982	Western	breeding
-4.85916	41.00753	Western	breeding
-4.7688	40.80478	Western	breeding
-5.00302	41.08209	Western	breeding
-4.86642	40.59879	Western	breeding
-5.04885	41.04478	Western	breeding
-4.57975	40.89493	Western	breeding
-4.83158	41.07727	Western	breeding
-5.19106	42.30261	Western	breeding
-5.68801	42.1836	Western	breeding
-5.39382	42.35351	Western	breeding
-5.4266	42.31264	Western	breeding
-5.62414	42.33058	Western	breeding
-4.74678	41.92216	Western	breeding
-4.96757	42.17956	Western	breeding
-4.78345	42.01539	Western	breeding
-4.83047	42.0314	Western	breeding
-4.90697	42.1376	Western	breeding
-4.64978	41.9658	Western	breeding
-4.69694	42.20265	Western	breeding
-4.39299	42.20332	Western	breeding
-4.57387	42.3805	Western	breeding
-4.68697	42.25924	Western	breeding
-5.75647	40.3858	Western	breeding
-5.28546	40.77115	Western	breeding
-5.29013	41.07804	Western	breeding
-6.72183	40.93449	Western	breeding
-5.4259	41.07574	Western	breeding
-5.61699	41.03102	Western	breeding
-5.63704	41.155	Western	breeding
-5.27556	41.08707	Western	breeding
-5.23223	41.08337	Western	breeding
-5.307	40.98045	Western	breeding
-4.39066	41.01206	Western	breeding
-4.40919	40.73064	Western	breeding
-4.39524	40.66716	Western	breeding
-5.21386	41.30988	Western	breeding
-5.29385	41.62116	Western	breeding
-5.3048	41.67282	Western	breeding
-5.05666	42.06027	Western	breeding
-5.13778	41.19	Western	breeding
-4.97555	42.04944	Western	breeding
-4.91195	41.28778	Western	breeding
-4.90858	41.30906	Western	breeding
-4.89806	41.90222	Western	breeding
-5.07833	41.33528	Western	breeding
-4.94194	41.90722	Western	breeding
-5.12518	41.42103	Western	breeding
-4.84056	41.36805	Western	breeding
-5.01153	41.37321	Western	breeding
-5.31857	41.74054	Western	breeding
-5.18487	41.35162	Western	breeding
-5.22278	41.21944	Western	breeding
-4.995	42.01	Western	breeding
-5.12528	42.08222	Western	breeding
-5.14694	41.87639	Western	breeding
-5.18416	42.17611	Western	breeding
-5.27857	41.69424	Western	breeding
-5.04083	41.40445	Western	breeding
-5.6187	41.4624	Western	breeding
-5.45119	41.72431	Western	breeding
-5.50502	41.76996	Western	breeding
-5.6738	41.43933	Western	breeding
-5.54336	41.72149	Western	breeding
-5.81311	41.40629	Western	breeding
-5.70323	41.83542	Western	breeding
-5.71967	41.751	Western	breeding
-5.64364	42.10848	Western	breeding
-5.72278	41.63286	Western	breeding
-5.69449	41.71554	Western	breeding
-5.34906	41.86864	Western	breeding
-5.75519	41.70542	Western	breeding
-5.49305	41.8564	Western	breeding
-5.61331	41.84825	Western	breeding
-5.60315	41.82336	Western	breeding
-5.77382	41.35159	Western	breeding
-5.63703	41.79609	Western	breeding
-2.14846	39.07299	Western	breeding
-2.04617	38.96372	Western	breeding
-1.70825	39.06519	Western	breeding
-1.02573	38.84104	Western	breeding
-2.20003	39.01297	Western	breeding
-2.20968	39.07264	Western	breeding
-2.1181	39.00915	Western	breeding
-2.67536	38.50311	Western	breeding
-1.63089	38.967	Western	breeding
-1.75812	38.62359	Western	breeding
-2.21042	39.20556	Western	breeding
-1.84778	39.08375	Western	breeding
-2.27937	38.96116	Western	breeding
-2.18369	38.98305	Western	breeding
-2.26978	39.15097	Western	breeding
-1.52812	38.80947	Western	breeding
-1.55575	38.58306	Western	breeding
-4.87282	38.97873	Western	breeding
-3.25197	39.15	Western	breeding
-3.23601	39.16152	Western	breeding
-3.33746	39.22625	Western	breeding
-3.32158	39.28569	Western	breeding
-3.30297	39.29306	Western	breeding
-3.26837	39.31454	Western	breeding
-3.2732	39.37743	Western	breeding
-3.32102	39.38308	Western	breeding
-3.23485	39.37044	Western	breeding
-3.2884	39.34397	Western	breeding
-3.2801	39.44777	Western	breeding
-3.29281	39.46856	Western	breeding
-3.15068	39.31654	Western	breeding
-4.17953	38.70959	Western	breeding
-4.25301	38.77298	Western	breeding
-3.50482	39.21915	Western	breeding
-3.16618	39.47615	Western	breeding
-3.1023	39.26398	Western	breeding
-4.11716	38.89771	Western	breeding
-4.08237	38.86053	Western	breeding
-3.66878	39.12654	Western	breeding
-3.38206	39.29206	Western	breeding
-3.1891	38.76367	Western	breeding
-4.11205	38.68607	Western	breeding
-3.46755	38.64493	Western	breeding
-2.73212	39.25441	Western	breeding
-3.39729	38.76592	Western	breeding
-2.97008	38.69307	Western	breeding
-3.5818	39.14379	Western	breeding
-1.85613	39.43179	Western	breeding
-2.8979	39.97241	Western	breeding
-2.38375	39.68777	Western	breeding
-2.36415	39.37862	Western	breeding
-2.80976	39.91934	Western	breeding
-2.5137	39.42333	Western	breeding
-2.33236	39.50201	Western	breeding
-2.42466	39.55946	Western	breeding
-2.95533	40.01749	Western	breeding
-2.54449	39.85553	Western	breeding
-1.86787	39.29631	Western	breeding
-2.501	39.84303	Western	breeding
-2.58963	39.6631	Western	breeding
-3.38467	40.82859	Western	breeding
-3.37207	40.84237	Western	breeding
-3.28433	40.62034	Western	breeding
-3.77719	40.01119	Western	breeding
-3.85178	39.7487	Western	breeding
-4.22954	39.98955	Western	breeding
-3.94938	40.01373	Western	breeding
-3.54661	39.86863	Western	breeding
-5.3608	39.91326	Western	breeding
-5.27816	39.89663	Western	breeding
-3.47746	39.37481	Western	breeding
-3.80216	39.55188	Western	breeding
-3.78965	39.49999	Western	breeding
-3.74609	39.50436	Western	breeding
-3.73195	39.49857	Western	breeding
-3.25522	39.73434	Western	breeding
-3.26741	39.77039	Western	breeding
-4.48755	39.94946	Western	breeding
-4.19713	40.0114	Western	breeding
-3.65389	39.81687	Western	breeding
-3.60685	39.77685	Western	breeding
-3.61819	39.85816	Western	breeding
-3.53512	39.54827	Western	breeding
-3.45446	39.51139	Western	breeding
-3.45494	39.56248	Western	breeding
-3.36356	39.5443	Western	breeding
-4.06645	40.14649	Western	breeding
-3.87409	39.64732	Western	breeding
-4.18471	39.91592	Western	breeding
-4.28909	40.01938	Western	breeding
-3.58983	39.69671	Western	breeding
-3.49684	39.72126	Western	breeding
-3.63333	39.54426	Western	breeding
-3.61839	39.55055	Western	breeding
-3.35331	39.52506	Western	breeding
-4.0255	40.14877	Western	breeding
0.75798	41.77051	Western	breeding
-5.57142	39.07511	Western	breeding
-7.07054	38.51564	Western	breeding
-6.82251	38.61334	Western	breeding
-6.40783	38.68406	Western	breeding
-5.63994	38.41338	Western	breeding
-6.21012	38.29885	Western	breeding
-5.5075	38.96885	Western	breeding
-5.4025	38.97618	Western	breeding
-6.23953	38.20275	Western	breeding
-5.0472	39.16472	Western	breeding
-5.67211	38.92091	Western	breeding
-6.65304	38.5477	Western	breeding
-6.05647	38.44732	Western	breeding
-6.01559	38.23642	Western	breeding
-6.41129	38.34828	Western	breeding
-5.46087	39.01453	Western	breeding
-6.12587	38.78878	Western	breeding
-6.1337	38.69113	Western	breeding
-6.18007	38.61465	Western	breeding
-6.24147	38.5526	Western	breeding
-5.04994	38.97583	Western	breeding
-5.27333	39.06174	Western	breeding
-6.09659	38.4139	Western	breeding
-5.82208	38.21354	Western	breeding
-6.03271	38.34185	Western	breeding
-6.88748	39.7205	Western	breeding
-6.53731	39.4662	Western	breeding
-6.85856	39.61939	Western	breeding
-6.46513	39.34236	Western	breeding
-6.40988	39.31248	Western	breeding
-6.37441	39.28863	Western	breeding
-6.55159	39.71214	Western	breeding
-5.88971	39.39791	Western	breeding
-5.66261	40.12847	Western	breeding
-6.09437	40.02944	Western	breeding
-5.67477	39.85163	Western	breeding
-5.88477	39.45439	Western	breeding
-5.88131	39.45957	Western	breeding
-7.24013	39.41306	Western	breeding
-7.1524	39.43755	Western	breeding
-2.03266	42.3086	Western	breeding
-3.52826	40.54412	Western	breeding
-3.7664	40.65766	Western	breeding
-3.10579	40.18508	Western	breeding
-4.00877	40.30343	Western	breeding
-3.32181	40.36648	Western	breeding
-4.03543	40.42519	Western	breeding
-3.78005	40.18796	Western	breeding
-3.5058	40.81875	Western	breeding
-2.95242	35.31973	Western	breeding
-2.16924	37.92669	Western	breeding
-2.05815	38.00329	Western	breeding
-1.41201	38.62916	Western	breeding
-1.40222	38.57767	Western	breeding
-1.21678	38.49247	Western	breeding
-1.88596	37.92345	Western	breeding
-1.86152	37.85851	Western	breeding
-1.19904	38.71227	Western	breeding
-1.586	41.94218	Western	breeding
-1.9059	42.48078	Western	breeding
-2.14911	42.45921	Western	breeding
-1.79273	42.47511	Western	breeding
-1.69589	42.39985	Western	breeding
-1.71392	42.43727	Western	breeding
-1.54845	42.4032	Western	breeding
-0.91033	38.72399	Western	breeding
-0.92826	38.72176	Western	breeding
-0.86646	38.76925	Western	breeding
-0.11282	40.43673	Western	breeding
-0.13244	40.54337	Western	breeding
-1.09068	38.95681	Western	breeding
50.05605	40.45111	Western	breeding
49.18233	39.67074	Western	breeding
26.26136	41.86984	Western	breeding
6.61379	36.37359	Western	breeding
6.57905	36.33516	Western	breeding
34.80098	31.30738	Western	breeding
34.58443	31.59969	Western	breeding
34.96891	32.00458	Western	breeding
35.19727	32.60873	Western	breeding
45.90832	41.28127	Western	breeding
27.14666	36.83005	Western	breeding
27.31953	36.84495	Western	breeding
28.08837	36.09157	Western	breeding
35.43186	32.47105	Western	breeding
35.38868	32.55995	Western	breeding
35.54671	32.28148	Western	breeding
35.54053	32.27857	Western	breeding
35.32756	31.85329	Western	breeding
35.11148	31.34584	Western	breeding
34.82526	31.4129	Western	breeding
35.02346	32.56566	Western	breeding
34.95036	32.56805	Western	breeding
34.92728	32.51451	Western	breeding
35.11513	32.70536	Western	breeding
35.22131	31.77805	Western	breeding
34.97	32.06783	Western	breeding
34.98054	31.98751	Western	breeding
35.01926	31.90377	Western	breeding
34.8222	31.27491	Western	breeding
34.81173	32.08734	Western	breeding
35.0671	32.6278	Western	breeding
35.64303	32.92694	Western	breeding
35.07819	32.55707	Western	breeding
35.09451	32.63735	Western	breeding
35.35138	32.54325	Western	breeding
35.02821	32.60263	Western	breeding
35.68276	32.79516	Western	breeding
35.53345	32.39513	Western	breeding
34.95406	32.00454	Western	breeding
35.14318	32.60843	Western	breeding
35.51257	32.44164	Western	breeding
35.20853	32.59906	Western	breeding
35.43803	32.43782	Western	breeding
35.47337	32.43361	Western	breeding
35.69193	32.98681	Western	breeding
35.37825	32.60354	Western	breeding
35.09513	32.61252	Western	breeding
35.1913	32.62683	Western	breeding
42.8392	36.60916	Western	breeding
51.47428	35.81098	Western	breeding
51.49006	35.83444	Western	breeding
55.08558	35.98762	Western	breeding
54.03471	36.96503	Western	breeding
-4.98227	34.06335	Western	breeding
-4.17309	33.63307	Western	breeding
-5.5003	33.47768	Western	breeding
-5.02972	33.65042	Western	breeding
-6.57678	33.91891	Western	breeding
35.61344	30.66862	Western	breeding
35.56065	30.53142	Western	breeding
-6.79783	33.86205	Western	breeding
-7.23235	33.07076	Western	breeding
-7.98353	31.6243	Western	breeding
-9.4112	30.3226	Western	breeding
35.20197	32.33681	Western	breeding
35.5306	32.24065	Western	breeding
35.314	31.88332	Western	breeding
35.3404	31.8362	Western	breeding
-6.08301	33.46266	Western	breeding
35.23505	31.64578	Western	breeding
35.33769	31.82823	Western	breeding
35.43043	31.87481	Western	breeding
35.33112	31.70449	Western	breeding
35.01015	31.38659	Western	breeding
35.26964	31.67294	Western	breeding
35.40759	32.07668	Western	breeding
38.79504	37.16568	Western	breeding
35.3046	31.8323	Western	breeding
10.56829	36.81714	Western	breeding
8.74849	35.18931	Western	breeding
30.87277	38.69429	Western	breeding
32.19372	39.95995	Western	breeding
33.29582	39.16884	Western	breeding
32.75556	39.85201	Western	breeding
32.71483	39.70951	Western	breeding
32.7152	39.61941	Western	breeding
32.7928	39.75648	Western	breeding
32.74256	39.69671	Western	breeding
32.77875	39.67228	Western	breeding
32.7253	39.76971	Western	breeding
32.00236	39.08757	Western	breeding
34.12893	40.47983	Western	breeding
29.82449	37.811	Western	breeding
28.4618	41.1122	Western	breeding
28.53056	41.12654	Western	breeding
28.2446	41.06988	Western	breeding
28.25757	41.06418	Western	breeding
26.842	38.55461	Western	breeding
26.93941	38.56552	Western	breeding
43.45608	40.74297	Western	breeding
32.82741	38.14846	Western	breeding
33.86804	37.48337	Western	breeding
32.90983	37.91995	Western	breeding
33.20139	38.55884	Western	breeding
27.6267	37.12398	Western	breeding
34.73682	41.48855	Western	breeding
27.613	41.10617	Western	breeding
38.76102	36.83028	Western	breeding
33.49843	37.2933	Western	breeding
-7.97149	38.45775	Western	breeding
-7.97719	38.46387	Western	breeding
-8.02398	38.48475	Western	breeding
-7.6574	37.95081	Western	breeding
-7.85491	38.14532	Western	breeding
-8.08196	38.1782	Western	breeding
-7.88436	37.69299	Western	breeding
-8.18522	37.78824	Western	breeding
-8.22941	37.81925	Western	breeding
-7.93456	37.69383	Western	breeding
-8.219	37.77633	Western	breeding
-8.26446	37.80578	Western	breeding
-8.15677	37.74329	Western	breeding
-8.14246	37.75304	Western	breeding
-8.13747	37.81232	Western	breeding
-7.87006	37.6962	Western	breeding
-7.99165	37.67422	Western	breeding
-8.16788	37.74015	Western	breeding
-8.00825	37.68151	Western	breeding
-8.18318	37.83121	Western	breeding
-8.11271	37.69702	Western	breeding
22.59433	39.57307	Western	breeding
22.74148	39.46267	Western	breeding
22.74225	39.42553	Western	breeding
-5.4166	41.86345	Western	breeding
3.41395	43.85043	Western	breeding
16.42342	40.81663	Western	breeding
16.60384	40.665	Western	breeding
16.55277	40.82859	Western	breeding
14.35478	37.15197	Western	breeding
14.31338	37.17529	Western	breeding
14.35786	37.10604	Western	breeding
26.50396039	41.35319523	Western	breeding
25.40782271	41.03712697	Western	breeding
25.33992689	39.92039209	Western	breeding
25.33273782	39.92760476	Western	breeding
25.32409426	39.86648033	Western	breeding
25.31016937	39.88224583	Western	breeding
25.28877378	39.90587418	Western	breeding
23.01213487	37.48575778	Western	breeding
22.99992921	37.92342523	Western	breeding
22.9769997	40.74765156	Western	breeding
22.77655405	39.36954693	Western	breeding
22.77565343	40.84156297	Western	breeding
22.74422472	39.3811181	Western	breeding
22.73009633	37.63631023	Western	breeding
22.71130817	40.85300582	Western	breeding
22.70693057	39.50475214	Western	breeding
22.69643754	39.48858224	Western	breeding
22.67778552	39.43821146	Western	breeding
22.65693093	39.40852348	Western	breeding
22.64274282	39.55678027	Western	breeding
22.63959949	39.50506569	Western	breeding
22.5791011	39.67444287	Western	breeding
22.57584922	39.6113266	Western	breeding
22.559091	39.49830948	Western	breeding
22.54541741	39.45377992	Western	breeding
22.53958489	39.5679081	Western	breeding
22.53486223	39.62156601	Western	breeding
22.50024863	39.38691393	Western	breeding
22.49906224	39.63161669	Western	breeding
22.47838387	39.67592654	Western	breeding
22.4704056	39.51039588	Western	breeding
22.46689835	39.56374877	Western	breeding
22.44644899	39.46439978	Western	breeding
22.40245728	38.45103126	Western	breeding
22.38330102	38.37717081	Western	breeding
22.36513378	39.52401588	Western	breeding
22.3493477	39.61793767	Western	breeding
22.3368184	39.57703848	Western	breeding
22.29928985	39.43457835	Western	breeding
22.27454534	39.23956057	Western	breeding
22.21009934	39.35595243	Western	breeding
21.76893497	39.5555977	Western	breeding
21.67993262	40.68990414	Western	breeding
21.42985749	38.36951326	Western	breeding
21.35387738	38.4365804	Western	breeding
21.26264111	37.93843277	Western	breeding
21.23125549	38.45419737	Western	breeding
20.85249981	39.66322643	Western	breeding
13.31446	37.78123	Western	breeding
13.34768	37.76749	Western	breeding
14.25394	37.15466	Western	breeding
14.2598	37.12157	Western	breeding
14.24848	37.12477	Western	breeding
14.2745	37.17519	Western	breeding
14.16427	37.14284	Western	breeding
14.3687	37.18187	Western	breeding
14.17385	37.14554	Western	breeding
14.15646	37.97307	Western	breeding
13.503	37.76481	Western	breeding
14.63517	37.37783	Western	breeding
13.1257	37.77295	Western	breeding
13.22032	37.91259	Western	breeding
13.16634	37.64554	Western	breeding
13.90908	37.64639	Western	breeding
13.51624	37.5983	Western	breeding
14.6219	37.33046	Western	breeding
14.31724	37.14737	Western	breeding
14.2168	37.12807	Western	breeding
14.30931	37.22329	Western	breeding
14.28917	37.27077	Western	breeding
14.31489	37.27488	Western	breeding
14.16842	37.75305	Western	breeding
13.69585	37.46843	Western	breeding
13.75104	37.48845	Western	breeding
13.72012	37.45606	Western	breeding
13.76996	37.51648	Western	breeding
13.71385	37.49263	Western	breeding
13.89055	37.56476	Western	breeding
13.40394	37.75272	Western	breeding
13.32145	37.8542	Western	breeding
13.3482	37.95389	Western	breeding
13.2735	37.95914	Western	breeding
13.41329	37.94973	Western	breeding
14.10675	37.1561	Western	breeding
14.01719	37.21648	Western	breeding
14.24716	37.21026	Western	breeding
13.1308	37.84881	Western	breeding
12.99758	37.71553	Western	breeding
13.19372	37.63139	Western	breeding
13.51328	37.8921	Western	breeding
13.41339	37.68396	Western	breeding
13.57355	37.58989	Western	breeding
13.56891	37.55562	Western	breeding
14.19343	37.73882	Western	breeding
14.06266	37.17417	Western	breeding
14.17557	37.12372	Western	breeding
14.1592	37.17895	Western	breeding
14.08175	37.15561	Western	breeding
14.13977	37.78714	Western	breeding
12.73985	37.90527	Western	breeding
13.19448	37.74005	Western	breeding
13.71043	37.53216	Western	breeding
13.6867	37.56751	Western	breeding
14.24372	37.28859	Western	breeding
14.26345	37.23529	Western	breeding
14.04531	37.29007	Western	breeding
13.98213	37.20905	Western	breeding
14.52641	37.40264	Western	breeding
14.31034	37.10672	Western	breeding
14.00545	37.75775	Western	breeding
13.45299	37.839	Western	breeding
8.82022	39.26191	Western	breeding
8.75143	40.45172	Western	breeding
8.82945	40.5485	Western	breeding
8.618	40.67866	Western	breeding
9.00062	40.58622	Western	breeding
8.47587	40.3009	Western	breeding
8.64752	40.74608	Western	breeding
9.01582	39.48745	Western	breeding
17.03296	40.63492	Western	breeding
16.66427	40.55732	Western	breeding
16.07738	41.08562	Western	breeding
17.11842	40.59109	Western	breeding
16.29665	41.22724	Western	breeding
16.84544	40.89719	Western	breeding
16.68959	40.41099	Western	breeding
16.91845	40.9548	Western	breeding
16.76913	40.8909	Western	breeding
16.93974	40.62804	Western	breeding
17.47527	40.42798	Western	breeding
16.75586	40.57743	Western	breeding
16.92216	40.79907	Western	breeding
17.43428	40.53829	Western	breeding
16.24376	40.74336	Western	breeding
16.79808	40.62495	Western	breeding
18.17263	40.35203	Western	breeding
16.50207	40.56946	Western	breeding
16.553	40.39019	Western	breeding
17.12586	40.7939	Western	breeding
17.12041	40.85441	Western	breeding
16.94892	40.88732	Western	breeding
16.54843	40.5141	Western	breeding
16.75286	40.79181	Western	breeding
15.54463	41.4622	Western	breeding
15.37777	41.60105	Western	breeding
15.43202	41.67722	Western	breeding
15.25997	41.81357	Western	breeding
15.76458	41.5923	Western	breeding
15.68788	41.64846	Western	breeding
15.71677	41.49914	Western	breeding
15.93472	41.38882	Western	breeding
15.714	41.42717	Western	breeding
15.85135	41.50726	Western	breeding
15.62937	41.18579	Western	breeding
15.69109	41.22859	Western	breeding
15.77363	41.12873	Western	breeding
15.68737	41.10632	Western	breeding
15.70193	41.15071	Western	breeding
14.53677	37.48519	Western	breeding
14.53273	37.43986	Western	breeding
14.74175	37.73534	Western	breeding
14.74269	37.30473	Western	breeding
14.74356	37.69421	Western	breeding
14.54725	37.29948	Western	breeding
14.59936	37.37697	Western	breeding
14.62616	37.34146	Western	breeding
11.7571	42.25366	Western	breeding
11.80586	42.21736	Western	breeding
11.84112	42.19518	Western	breeding
17.01912	38.95993	Western	breeding
17.04182	38.98378	Western	breeding
18.031526	40.179399	Western	breeding
18.063837	40.093762	Western	breeding
17.229797	40.475354	Western	breeding
16.970667	40.585372	Western	breeding
17.114617	40.966463	Western	breeding
16.564737	40.291142	Western	breeding
16.482912	41.11644	Western	breeding
16.254295	40.91555	Western	breeding
16.093377	40.964669	Western	breeding
15.890417	41.569784	Western	breeding
15.894521	41.540455	Western	breeding
15.94953	41.461755	Western	breeding
15.846764	41.447435	Western	breeding
15.806516	41.456842	Western	breeding
15.807636	41.470937	Western	breeding
15.865891	41.487678	Western	breeding
15.762377	41.486085	Western	breeding
15.739539	41.500064	Western	breeding
15.692726	41.513291	Western	breeding
15.79395	41.40601	Western	breeding
15.850325	41.333634	Western	breeding
15.807595	41.354319	Western	breeding
15.789844	41.358899	Western	breeding
15.747546	41.402475	Western	breeding
15.840488	41.577501	Western	breeding
15.824756	41.562815	Western	breeding
15.779923	41.5664	Western	breeding
15.79682	41.590475	Western	breeding
15.731039	41.554705	Western	breeding
15.684379	41.556322	Western	breeding
15.864908	41.403919	Western	breeding
15.913323	41.428696	Western	breeding
15.904956	41.416101	Western	breeding
15.784343	41.189562	Western	breeding
15.72945	41.165483	Western	breeding
15.718094	41.270727	Western	breeding
15.680633	41.873118	Western	breeding
16.19623	41.348142	Western	breeding
15.618077	41.4619	Western	breeding
15.496561	41.497545	Western	breeding
15.392424	41.503927	Western	breeding
15.417002	41.827722	Western	breeding
15.443421	41.717182	Western	breeding
16.134557	41.362848	Western	breeding
17.583414	40.530432	Western	breeding
17.934964	40.630793	Western	breeding
17.639754	40.499727	Western	breeding
17.63475	40.398261	Western	breeding
10.89856	44.99591	Western	breeding
11.577214	44.64721	Western	breeding
11.11696	44.95764	Western	breeding
11.253933	44.903808	Western	breeding
11.249881	44.90079	Western	breeding
11.151978	44.94935	Western	breeding
11.37581	44.74277	Western	breeding
11.54923	44.61	Western	breeding
11.40221	44.83909	Western	breeding
11.34555	44.89232	Western	breeding
11.205829	44.95107	Western	breeding
11.04483	44.9504	Western	breeding
11.51104	44.74694	Western	breeding
11.51121	44.75298	Western	breeding
11.83926	44.66924	Western	breeding
14.792165	44.758807	Western	breeding
-6.55	39.7	Western	breeding
-6.26	39.97	Western	breeding
-5.53	39.89	Western	breeding
-6.539811	37.390484	Western	breeding
-6.42847	37.387163	Western	breeding
22.606587	39.52184	Western	breeding
20.850155	39.669563	Western	breeding
35.200688	32.554804	Western	breeding
16.995076	40.828003	Western	breeding
45.75	39.69	Western	breeding
38.527546	44.375125	Western	breeding
24.707917	-17.874583	Eastern	non-breeding
16.04125	-19.207917	Eastern	non-breeding
15.707917	-19.124583	Eastern	non-breeding
22.54125	-19.29125	Eastern	non-breeding
22.457917	-19.29125	Eastern	non-breeding
35.207917	-18.207917	Eastern	non-breeding
24.79125	-17.874583	Eastern	non-breeding
29.374583	-15.707917	Eastern	non-breeding
16.957917	-18.79125	Eastern	non-breeding
29.624583	-19.624583	Eastern	non-breeding
24.624583	-18.04125	Eastern	non-breeding
17.207917	-20.54125	Eastern	non-breeding
30.874583	-19.374583	Eastern	non-breeding
28.54125	-19.957917	Eastern	non-breeding
17.957917	-19.624583	Eastern	non-breeding
24.707917	-17.957917	Eastern	non-breeding
28.957917	-22.207917	Eastern	non-breeding
31.124583	-17.874583	Eastern	non-breeding
31.374583	-18.04125	Eastern	non-breeding
16.957917	-18.874583	Eastern	non-breeding
25.54125	-28.707917	Eastern	non-breeding
20.874583	-34.124583	Eastern	non-breeding
29.374583	-27.457917	Eastern	non-breeding
25.54125	-28.624583	Eastern	non-breeding
25.624583	-28.707917	Eastern	non-breeding
20.874583	-34.374583	Eastern	non-breeding
28.54125	-25.207917	Eastern	non-breeding
24.79125	-31.207917	Eastern	non-breeding
25.54125	-32.124583	Eastern	non-breeding
29.29125	-27.457917	Eastern	non-breeding
28.624583	-25.374583	Eastern	non-breeding
25.54125	-28.79125	Eastern	non-breeding
28.29125	-25.207917	Eastern	non-breeding
24.957917	-31.624583	Eastern	non-breeding
22.457917	-32.374583	Eastern	non-breeding
28.29125	-28.29125	Eastern	non-breeding
28.124583	-26.374583	Eastern	non-breeding
28.957917	-27.207917	Eastern	non-breeding
25.04125	-31.54125	Eastern	non-breeding
25.54125	-28.957917	Eastern	non-breeding
25.874583	-29.374583	Eastern	non-breeding
29.207917	-27.457917	Eastern	non-breeding
25.624583	-28.79125	Eastern	non-breeding
25.374583	-28.707917	Eastern	non-breeding
28.624583	-25.29125	Eastern	non-breeding
26.624583	-28.374583	Eastern	non-breeding
28.374583	-25.207917	Eastern	non-breeding
28.624583	-25.457917	Eastern	non-breeding
29.624583	-29.79125	Eastern	non-breeding
24.457917	-31.124583	Eastern	non-breeding
29.124583	-27.457917	Eastern	non-breeding
30.624583	-23.957917	Eastern	non-breeding
24.441097	-31.045085	Eastern	non-breeding
24.059492	-32.474973	Eastern	non-breeding
35.15511	-1.459801	Eastern	non-breeding
19.230369	-32.370873	Eastern	non-breeding
24.04125	-32.457917	Eastern	non-breeding
38.7523	-3.56897	Eastern	non-breeding
16.7701	-18.5232	Eastern	non-breeding
38.7325	7.91728	Eastern	non-breeding
38.463	10.047	Eastern	non-breeding
18.3827	-33.3861	Eastern	non-breeding
38.135	4.8846	Eastern	non-breeding
39.69	7.10501	Eastern	non-breeding
39.6302	5.30857	Eastern	non-breeding
25.3367	-28.5795	Eastern	non-breeding
39.9037	10.007	Eastern	non-breeding
19.772	-31.4387	Eastern	non-breeding
31.4354	-23.1089	Eastern	non-breeding
39.5768	5.33566	Eastern	non-breeding
36.9039	-0.234497	Eastern	non-breeding
28.945	-25.59	Eastern	non-breeding
18.136	-33.2319	Eastern	non-breeding
24.3503	-29.1734	Eastern	non-breeding
28.2483	-25.1755	Eastern	non-breeding
36.0001	-3.99133	Eastern	non-breeding
28.6158	-25.4029	Eastern	non-breeding
28.7198	-25.4926	Eastern	non-breeding
36.6275	-3.3564	Eastern	non-breeding
34.9081	-1.56917	Eastern	non-breeding
39.4313	7.0208	Eastern	non-breeding
39.807	6.85903	Eastern	non-breeding
28.4485	-25.203	Eastern	non-breeding
20.3365	-28.5923	Eastern	non-breeding
38.1058	0.279485	Eastern	non-breeding
24.79125	-31.124583	Eastern	non-breeding
26.624583	-26.707917	Eastern	non-breeding
20.707917	-32.707917	Eastern	non-breeding
28.54125	-28.54125	Eastern	non-breeding
20.957917	-34.124583	Eastern	non-breeding
25.707917	-29.04125	Eastern	non-breeding
27.124583	-25.29125	Eastern	non-breeding
26.54125	-26.874583	Eastern	non-breeding
31.374583	-23.04125	Eastern	non-breeding
25.79125	-27.457917	Eastern	non-breeding
24.707917	-31.207917	Eastern	non-breeding
24.79125	-31.29125	Eastern	non-breeding
18.957917	-33.624583	Eastern	non-breeding
24.707917	-31.29125	Eastern	non-breeding
30.207917	-25.04125	Eastern	non-breeding
28.29125	-28.207917	Eastern	non-breeding
28.457917	-25.04125	Eastern	non-breeding
26.624583	-26.79125	Eastern	non-breeding
24.874583	-26.54125	Eastern	non-breeding
25.957917	-29.29125	Eastern	non-breeding
28.624583	-27.04125	Eastern	non-breeding
26.374583	-29.624583	Eastern	non-breeding
26.54125	-26.79125	Eastern	non-breeding
26.957917	-25.457917	Eastern	non-breeding
28.707917	-27.207917	Eastern	non-breeding
23.124583	-31.457917	Eastern	non-breeding
20.874583	-34.04125	Eastern	non-breeding
25.374583	-28.874583	Eastern	non-breeding
25.79125	-30.957917	Eastern	non-breeding
30.124583	-28.457917	Eastern	non-breeding
25.374583	-30.624583	Eastern	non-breeding
27.04125	-30.374583	Eastern	non-breeding
26.457917	-29.457917	Eastern	non-breeding
25.79125	-32.707917	Eastern	non-breeding
24.124583	-32.54125	Eastern	non-breeding
19.79125	-34.624583	Eastern	non-breeding
26.207917	-29.624583	Eastern	non-breeding
25.707917	-29.374583	Eastern	non-breeding
31.874583	-24.874583	Eastern	non-breeding
26.54125	-30.124583	Eastern	non-breeding
28.207917	-25.124583	Eastern	non-breeding
27.124583	-25.457917	Eastern	non-breeding
29.04125	-25.79125	Eastern	non-breeding
23.957917	-30.624583	Eastern	non-breeding
28.29125	-25.124583	Eastern	non-breeding
26.874583	-26.874583	Eastern	non-breeding
19.29125	-34.04125	Eastern	non-breeding
25.04125	-26.874583	Eastern	non-breeding
25.874583	-29.29125	Eastern	non-breeding
25.707917	-29.124583	Eastern	non-breeding
25.79125	-29.374583	Eastern	non-breeding
31.874583	-24.957917	Eastern	non-breeding
26.04125	-29.207917	Eastern	non-breeding
27.04125	-25.54125	Eastern	non-breeding
26.957917	-25.374583	Eastern	non-breeding
28.207917	-24.957917	Eastern	non-breeding
23.124583	-31.29125	Eastern	non-breeding
23.124583	-31.207917	Eastern	non-breeding
25.874583	-27.374583	Eastern	non-breeding
26.374583	-27.874583	Eastern	non-breeding
25.707917	-27.54125	Eastern	non-breeding
26.04125	-29.29125	Eastern	non-breeding
25.707917	-27.624583	Eastern	non-breeding
26.207917	-31.29125	Eastern	non-breeding
29.29125	-27.624583	Eastern	non-breeding
29.04125	-27.457917	Eastern	non-breeding
26.124583	-31.207917	Eastern	non-breeding
26.54125	-28.54125	Eastern	non-breeding
27.957917	-26.124583	Eastern	non-breeding
27.374583	-27.374583	Eastern	non-breeding
26.29125	-24.707917	Eastern	non-breeding
31.207917	-22.79125	Eastern	non-breeding
24.124583	-32.457917	Eastern	non-breeding
31.29125	-22.79125	Eastern	non-breeding
26.54125	-30.207917	Eastern	non-breeding
24.707917	-29.79125	Eastern	non-breeding
31.374583	-22.957917	Eastern	non-breeding
26.624583	-30.207917	Eastern	non-breeding
23.04125	-31.207917	Eastern	non-breeding
23.79125	-30.624583	Eastern	non-breeding
23.874583	-30.624583	Eastern	non-breeding
23.79125	-30.54125	Eastern	non-breeding
23.707917	-30.54125	Eastern	non-breeding
26.374583	-28.124583	Eastern	non-breeding
26.457917	-28.04125	Eastern	non-breeding
26.29125	-28.04125	Eastern	non-breeding
26.374583	-28.04125	Eastern	non-breeding
26.374583	-29.79125	Eastern	non-breeding
26.124583	-29.79125	Eastern	non-breeding
26.124583	-29.624583	Eastern	non-breeding
26.29125	-29.707917	Eastern	non-breeding
26.207917	-29.707917	Eastern	non-breeding
26.207917	-29.79125	Eastern	non-breeding
26.29125	-29.79125	Eastern	non-breeding
24.04125	-32.54125	Eastern	non-breeding
26.04125	-30.874583	Eastern	non-breeding
25.707917	-25.874583	Eastern	non-breeding
25.874583	-26.04125	Eastern	non-breeding
25.707917	-27.457917	Eastern	non-breeding
23.04125	-31.457917	Eastern	non-breeding
26.124583	-31.29125	Eastern	non-breeding
26.457917	-27.79125	Eastern	non-breeding
25.374583	-28.957917	Eastern	non-breeding
29.874583	-28.457917	Eastern	non-breeding
25.207917	-28.54125	Eastern	non-breeding
26.957917	-30.54125	Eastern	non-breeding
29.04125	-25.707917	Eastern	non-breeding
25.457917	-30.624583	Eastern	non-breeding
25.79125	-29.124583	Eastern	non-breeding
26.79125	-26.79125	Eastern	non-breeding
25.29125	-30.624583	Eastern	non-breeding
26.624583	-31.79125	Eastern	non-breeding
25.04125	-31.624583	Eastern	non-breeding
22.624583	-27.54125	Eastern	non-breeding
25.124583	-31.54125	Eastern	non-breeding
25.124583	-31.624583	Eastern	non-breeding
29.374583	-24.04125	Eastern	non-breeding
29.29125	-24.04125	Eastern	non-breeding
18.457917	-33.374583	Eastern	non-breeding
26.624583	-30.124583	Eastern	non-breeding
22.207917	-33.624583	Eastern	non-breeding
19.29125	-34.207917	Eastern	non-breeding
24.874583	-31.624583	Eastern	non-breeding
24.957917	-31.54125	Eastern	non-breeding
25.707917	-27.707917	Eastern	non-breeding
18.124583	-32.957917	Eastern	non-breeding
26.957917	-32.29125	Eastern	non-breeding
26.79125	-26.874583	Eastern	non-breeding
29.54125	-29.79125	Eastern	non-breeding
29.79125	-29.457917	Eastern	non-breeding
26.124583	-26.124583	Eastern	non-breeding
23.124583	-31.374583	Eastern	non-breeding
22.874583	-31.29125	Eastern	non-breeding
22.79125	-31.124583	Eastern	non-breeding
23.04125	-31.374583	Eastern	non-breeding
22.874583	-31.374583	Eastern	non-breeding
26.54125	-26.624583	Eastern	non-breeding
22.957917	-31.374583	Eastern	non-breeding
26.04125	-29.124583	Eastern	non-breeding
26.207917	-31.124583	Eastern	non-breeding
22.79125	-31.457917	Eastern	non-breeding
24.957917	-26.707917	Eastern	non-breeding
22.79125	-31.374583	Eastern	non-breeding
24.874583	-26.79125	Eastern	non-breeding
26.957917	-25.54125	Eastern	non-breeding
26.707917	-26.874583	Eastern	non-breeding
26.79125	-26.707917	Eastern	non-breeding
26.707917	-26.707917	Eastern	non-breeding
28.374583	-25.04125	Eastern	non-breeding
25.207917	-31.707917	Eastern	non-breeding
26.54125	-33.29125	Eastern	non-breeding
26.874583	-28.29125	Eastern	non-breeding
26.79125	-28.29125	Eastern	non-breeding
25.207917	-31.54125	Eastern	non-breeding
25.124583	-31.707917	Eastern	non-breeding
25.207917	-31.79125	Eastern	non-breeding
25.124583	-28.54125	Eastern	non-breeding
26.79125	-26.624583	Eastern	non-breeding
18.124583	-32.79125	Eastern	non-breeding
24.374583	-31.04125	Eastern	non-breeding
25.29125	-28.79125	Eastern	non-breeding
25.457917	-28.79125	Eastern	non-breeding
25.29125	-28.624583	Eastern	non-breeding
28.207917	-25.207917	Eastern	non-breeding
26.54125	-29.874583	Eastern	non-breeding
25.04125	-30.124583	Eastern	non-breeding
25.207917	-29.874583	Eastern	non-breeding
25.54125	-28.874583	Eastern	non-breeding
26.124583	-29.457917	Eastern	non-breeding
26.207917	-29.54125	Eastern	non-breeding
28.374583	-28.29125	Eastern	non-breeding
26.207917	-26.124583	Eastern	non-breeding
25.79125	-29.04125	Eastern	non-breeding
22.624583	-32.374583	Eastern	non-breeding
28.207917	-26.79125	Eastern	non-breeding
26.04125	-29.04125	Eastern	non-breeding
26.707917	-26.79125	Eastern	non-breeding
24.457917	-29.79125	Eastern	non-breeding
26.207917	-29.457917	Eastern	non-breeding
24.957917	-31.707917	Eastern	non-breeding
25.04125	-31.707917	Eastern	non-breeding
28.54125	-25.04125	Eastern	non-breeding
24.54125	-28.124583	Eastern	non-breeding
24.29125	-29.374583	Eastern	non-breeding
24.874583	-31.54125	Eastern	non-breeding
24.79125	-31.457917	Eastern	non-breeding
24.79125	-29.707917	Eastern	non-breeding
25.874583	-29.207917	Eastern	non-breeding
24.29125	-29.124583	Eastern	non-breeding
20.707917	-32.457917	Eastern	non-breeding
31.54125	-24.874583	Eastern	non-breeding
26.207917	-24.707917	Eastern	non-breeding
27.124583	-28.624583	Eastern	non-breeding
24.707917	-28.04125	Eastern	non-breeding
24.624583	-28.04125	Eastern	non-breeding
24.624583	-28.124583	Eastern	non-breeding
24.707917	-27.874583	Eastern	non-breeding
24.624583	-27.874583	Eastern	non-breeding
24.707917	-27.957917	Eastern	non-breeding
23.957917	-28.874583	Eastern	non-breeding
24.79125	-28.04125	Eastern	non-breeding
24.79125	-27.957917	Eastern	non-breeding
27.29125	-26.957917	Eastern	non-breeding
24.624583	-29.624583	Eastern	non-breeding
29.707917	-29.54125	Eastern	non-breeding
28.124583	-28.04125	Eastern	non-breeding
28.124583	-27.957917	Eastern	non-breeding
28.04125	-27.957917	Eastern	non-breeding
19.374583	-34.207917	Eastern	non-breeding
18.29125	-33.374583	Eastern	non-breeding
19.29125	-34.29125	Eastern	non-breeding
25.624583	-28.874583	Eastern	non-breeding
26.29125	-29.54125	Eastern	non-breeding
29.624583	-27.957917	Eastern	non-breeding
25.457917	-32.124583	Eastern	non-breeding
21.874583	-33.374583	Eastern	non-breeding
24.207917	-32.457917	Eastern	non-breeding
26.374583	-24.707917	Eastern	non-breeding
26.707917	-30.207917	Eastern	non-breeding
27.874583	-27.874583	Eastern	non-breeding
23.374583	-28.457917	Eastern	non-breeding
23.457917	-28.207917	Eastern	non-breeding
28.29125	-25.04125	Eastern	non-breeding
18.207917	-33.29125	Eastern	non-breeding
27.957917	-27.874583	Eastern	non-breeding
24.457917	-29.54125	Eastern	non-breeding
24.54125	-29.624583	Eastern	non-breeding
24.207917	-32.54125	Eastern	non-breeding
24.04125	-30.707917	Eastern	non-breeding
26.374583	-24.624583	Eastern	non-breeding
24.707917	-27.79125	Eastern	non-breeding
27.79125	-27.874583	Eastern	non-breeding
26.457917	-28.124583	Eastern	non-breeding
23.374583	-28.207917	Eastern	non-breeding
18.874583	-33.957917	Eastern	non-breeding
27.957917	-27.957917	Eastern	non-breeding
26.457917	-27.957917	Eastern	non-breeding
27.874583	-27.79125	Eastern	non-breeding
22.54125	-32.374583	Eastern	non-breeding
27.79125	-26.457917	Eastern	non-breeding
23.374583	-28.29125	Eastern	non-breeding
27.79125	-27.957917	Eastern	non-breeding
27.79125	-27.79125	Eastern	non-breeding
24.124583	-30.707917	Eastern	non-breeding
24.29125	-30.707917	Eastern	non-breeding
27.457917	-29.207917	Eastern	non-breeding
27.874583	-27.957917	Eastern	non-breeding
23.54125	-28.207917	Eastern	non-breeding
27.957917	-27.79125	Eastern	non-breeding
28.874583	-28.707917	Eastern	non-breeding
20.624583	-25.457917	Eastern	non-breeding
27.124583	-25.374583	Eastern	non-breeding
26.54125	-30.04125	Eastern	non-breeding
25.207917	-28.207917	Eastern	non-breeding
29.374583	-25.707917	Eastern	non-breeding
26.79125	-30.207917	Eastern	non-breeding
26.79125	-28.54125	Eastern	non-breeding
20.54125	-25.374583	Eastern	non-breeding
23.54125	-28.374583	Eastern	non-breeding
26.374583	-29.707917	Eastern	non-breeding
28.29125	-28.457917	Eastern	non-breeding
28.207917	-28.457917	Eastern	non-breeding
28.04125	-27.79125	Eastern	non-breeding
28.374583	-24.957917	Eastern	non-breeding
27.874583	-28.04125	Eastern	non-breeding
25.29125	-30.29125	Eastern	non-breeding
22.29125	-33.79125	Eastern	non-breeding
22.207917	-33.79125	Eastern	non-breeding
29.29125	-27.374583	Eastern	non-breeding
27.457917	-25.707917	Eastern	non-breeding
26.374583	-29.457917	Eastern	non-breeding
24.29125	-30.957917	Eastern	non-breeding
25.29125	-28.874583	Eastern	non-breeding
24.207917	-27.374583	Eastern	non-breeding
24.124583	-27.374583	Eastern	non-breeding
25.457917	-32.207917	Eastern	non-breeding
22.124583	-33.707917	Eastern	non-breeding
24.874583	-28.457917	Eastern	non-breeding
22.707917	-32.457917	Eastern	non-breeding
27.707917	-26.04125	Eastern	non-breeding
24.374583	-29.124583	Eastern	non-breeding
24.957917	-30.04125	Eastern	non-breeding
25.124583	-29.874583	Eastern	non-breeding
25.124583	-30.124583	Eastern	non-breeding
24.54125	-28.04125	Eastern	non-breeding
26.624583	-26.54125	Eastern	non-breeding
28.54125	-28.207917	Eastern	non-breeding
25.957917	-27.707917	Eastern	non-breeding
30.957917	-24.29125	Eastern	non-breeding
28.04125	-31.29125	Eastern	non-breeding
25.957917	-29.207917	Eastern	non-breeding
26.707917	-28.374583	Eastern	non-breeding
22.29125	-33.624583	Eastern	non-breeding
28.04125	-27.874583	Eastern	non-breeding
24.874583	-28.54125	Eastern	non-breeding
24.957917	-28.54125	Eastern	non-breeding
20.79125	-34.04125	Eastern	non-breeding
25.79125	-30.874583	Eastern	non-breeding
21.04125	-34.124583	Eastern	non-breeding
26.624583	-26.874583	Eastern	non-breeding
29.54125	-29.707917	Eastern	non-breeding
23.957917	-30.54125	Eastern	non-breeding
28.624583	-26.957917	Eastern	non-breeding
25.04125	-26.624583	Eastern	non-breeding
20.874583	-34.207917	Eastern	non-breeding
31.874583	-25.04125	Eastern	non-breeding
24.707917	-31.457917	Eastern	non-breeding
28.124583	-24.707917	Eastern	non-breeding
18.457917	-33.457917	Eastern	non-breeding
24.624583	-31.207917	Eastern	non-breeding
31.04125	-22.374583	Eastern	non-breeding
38.207917	-3.54125	Eastern	non-breeding
25.012	-31.543	Eastern	non-breeding
13.359	-20.0483	Eastern	non-breeding
39.6831	5.28	Eastern	non-breeding
31.5921	-24.9933	Eastern	non-breeding
37.1656	-7.22014	Eastern	non-breeding
26.6971	-26.7217	Eastern	non-breeding
36.9592	-0.208424	Eastern	non-breeding
38.5226	-3.22451	Eastern	non-breeding
35.0895	-1.4728	Eastern	non-breeding
36.769	-3.25614	Eastern	non-breeding
34.6374	-2.85812	Eastern	non-breeding
38.2256	0.133896	Eastern	non-breeding
36.6027	-3.34164	Eastern	non-breeding
31.4288	-24.7874	Eastern	non-breeding
31.5024	-24.7954	Eastern	non-breeding
25.4461	-32.2406	Eastern	non-breeding
28.015	-26.2939	Eastern	non-breeding
38.957917	-3.624583	Eastern	non-breeding
38.212094	-3.517498	Eastern	non-breeding
37.2215	-7.20069	Eastern	non-breeding
37.5626	0.840081	Eastern	non-breeding
25.7342	-27.5166	Eastern	non-breeding
24.7967	-28.4837	Eastern	non-breeding
24.5528	-28.0647	Eastern	non-breeding
28.5991	-25.5898	Eastern	non-breeding
24.9946	-31.4907	Eastern	non-breeding
25.7252	-27.6878	Eastern	non-breeding
34.3608	-18.9619	Eastern	non-breeding
25.6569	-33.9865	Eastern	non-breeding
36.3366	-1.1535	Eastern	non-breeding
33.789	-13.9566	Eastern	non-breeding
27.2197	-25.2534	Eastern	non-breeding
15.9301	-19.3521	Eastern	non-breeding
25.8206	-29.3702	Eastern	non-breeding
28.5761	-25.3307	Eastern	non-breeding
38.2648	13.3065	Eastern	non-breeding
28.2099	-26.5119	Eastern	non-breeding
37.3287	-2.47183	Eastern	non-breeding
35.002441	-1.480243	Eastern	non-breeding
22.8999	-19.6336	Eastern	non-breeding
26.3157	-24.7696	Eastern	non-breeding
18.9524	-33.8253	Eastern	non-breeding
24.4067	-31.0567	Eastern	non-breeding
29.5	-19.5	Eastern	non-breeding
25.585	-26.9808	Eastern	non-breeding
27.9075	-27.9075	Eastern	non-breeding
23.7972	-30.5792	Eastern	non-breeding
24.0429	-30.6993	Eastern	non-breeding
18.1255	-33.1938	Eastern	non-breeding
25.6716	-33.9874	Eastern	non-breeding
37.331	-0.706884	Eastern	non-breeding
31.1221	-17.8071	Eastern	non-breeding
19.0542	-32.6191	Eastern	non-breeding
35.1065	-1.50842	Eastern	non-breeding
27.88	5.38	Eastern	non-breeding
30.874583	-17.874583	Eastern	non-breeding
25.124583	-17.79125	Eastern	non-breeding
16.29125	-19.04125	Eastern	non-breeding
24.124583	-18.707917	Eastern	non-breeding
25.04125	-17.79125	Eastern	non-breeding
35.124583	-19.624583	Eastern	non-breeding
24.957917	-17.79125	Eastern	non-breeding
24.874583	-17.874583	Eastern	non-breeding
24.79125	-19.957917	Eastern	non-breeding
26.707917	-22.207917	Eastern	non-breeding
26.374583	-18.79125	Eastern	non-breeding
26.874583	-18.79125	Eastern	non-breeding
34.957917	-19.707917	Eastern	non-breeding
24.957917	-17.874583	Eastern	non-breeding
25.04125	-17.874583	Eastern	non-breeding
32.374583	-21.207917	Eastern	non-breeding
24.874583	-17.79125	Eastern	non-breeding
25.29125	-25.207917	Eastern	non-breeding
25.874583	-17.874583	Eastern	non-breeding
15.707917	-21.29125	Eastern	non-breeding
16.707917	-18.957917	Eastern	non-breeding
24.124583	-18.624583	Eastern	non-breeding
30.54125	-17.874583	Eastern	non-breeding
24.04125	-18.624583	Eastern	non-breeding
24.04125	-18.707917	Eastern	non-breeding
17.04125	-22.54125	Eastern	non-breeding
15.624583	-23.29125	Eastern	non-breeding
15.874583	-23.624583	Eastern	non-breeding
25.957917	-28.874583	Eastern	non-breeding
24.624583	-28.79125	Eastern	non-breeding
31.79125	-24.374583	Eastern	non-breeding
26.207917	-29.124583	Eastern	non-breeding
25.457917	-33.207917	Eastern	non-breeding
30.79125	-27.957917	Eastern	non-breeding
24.874583	-31.29125	Eastern	non-breeding
26.29125	-30.04125	Eastern	non-breeding
28.707917	-24.624583	Eastern	non-breeding
30.874583	-28.04125	Eastern	non-breeding
28.957917	-25.707917	Eastern	non-breeding
20.374583	-34.124583	Eastern	non-breeding
28.874583	-25.124583	Eastern	non-breeding
26.124583	-28.79125	Eastern	non-breeding
26.124583	-27.124583	Eastern	non-breeding
28.957917	-28.457917	Eastern	non-breeding
26.124583	-28.707917	Eastern	non-breeding
24.54125	-29.04125	Eastern	non-breeding
29.957917	-27.624583	Eastern	non-breeding
26.207917	-29.04125	Eastern	non-breeding
18.207917	-32.79125	Eastern	non-breeding
24.29125	-29.457917	Eastern	non-breeding
24.29125	-29.707917	Eastern	non-breeding
26.374583	-29.04125	Eastern	non-breeding
24.457917	-29.04125	Eastern	non-breeding
31.457917	-23.457917	Eastern	non-breeding
24.79125	-28.624583	Eastern	non-breeding
28.04125	-25.124583	Eastern	non-breeding
24.374583	-31.124583	Eastern	non-breeding
24.54125	-29.207917	Eastern	non-breeding
25.707917	-30.29125	Eastern	non-breeding
28.707917	-25.957917	Eastern	non-breeding
19.124583	-33.29125	Eastern	non-breeding
26.04125	-28.874583	Eastern	non-breeding
29.624583	-23.79125	Eastern	non-breeding
25.79125	-28.79125	Eastern	non-breeding
24.79125	-28.79125	Eastern	non-breeding
27.707917	-26.457917	Eastern	non-breeding
24.874583	-28.79125	Eastern	non-breeding
27.54125	-25.624583	Eastern	non-breeding
24.624583	-29.04125	Eastern	non-breeding
31.707917	-25.374583	Eastern	non-breeding
25.79125	-28.874583	Eastern	non-breeding
26.04125	-28.79125	Eastern	non-breeding
24.457917	-31.04125	Eastern	non-breeding
31.707917	-24.29125	Eastern	non-breeding
25.79125	-28.707917	Eastern	non-breeding
24.54125	-31.04125	Eastern	non-breeding
27.54125	-26.124583	Eastern	non-breeding
30.79125	-28.04125	Eastern	non-breeding
27.957917	-27.207917	Eastern	non-breeding
37.124583	1.45875	Eastern	non-breeding
36.957917	0.042083	Eastern	non-breeding
23.344261	-28.847371	Eastern	non-breeding
18.47623	-34.356496	Eastern	non-breeding
20.464393	-34.031591	Eastern	non-breeding
20.446501	-34.057246	Eastern	non-breeding
38.323076	4.180667	Eastern	non-breeding
23.374583	-31.457917	Eastern	non-breeding
32.457917	-28.207917	Eastern	non-breeding
23.124583	-33.624583	Eastern	non-breeding
36.0903	-0.356779	Eastern	non-breeding
27.0608	-28.4893	Eastern	non-breeding
14.4863	-19.3146	Eastern	non-breeding
34.8008	-2.5682	Eastern	non-breeding
24.8207	-28.8241	Eastern	non-breeding
38.3429	4.19179	Eastern	non-breeding
34.6838	-2.46128	Eastern	non-breeding
24.7642	-28.674	Eastern	non-breeding
38.7051	7.64897	Eastern	non-breeding
28.287	-25.8892	Eastern	non-breeding
30.2591	-27.3913	Eastern	non-breeding
36.9637	-0.004291	Eastern	non-breeding
23.265	-19.1089	Eastern	non-breeding
34.8512	-2.53635	Eastern	non-breeding
24.0671	-18.5684	Eastern	non-breeding
34.9976	-2.83207	Eastern	non-breeding
35.038	-1.29917	Eastern	non-breeding
40.0129	8.84297	Eastern	non-breeding
25.1158	-17.833	Eastern	non-breeding
29.9257	-25.9095	Eastern	non-breeding
29.2889	-24.9711	Eastern	non-breeding
35.9555	-3.44792	Eastern	non-breeding
39.9009	5.21642	Eastern	non-breeding
30.5617	-24.1903	Eastern	non-breeding
29.3782	-25.8565	Eastern	non-breeding
31.4367	-23.9586	Eastern	non-breeding
36.8646	0.426266	Eastern	non-breeding
34.9485	-1.40174	Eastern	non-breeding
34.8497	-2.42099	Eastern	non-breeding
28.9761	-22.2279	Eastern	non-breeding
28.53	-25.2129	Eastern	non-breeding
28.3831	-25.384	Eastern	non-breeding
28.1263	-26.358	Eastern	non-breeding
20.3964	-34.4552	Eastern	non-breeding
35.2332	-1.5935	Eastern	non-breeding
35.0203	-3.01284	Eastern	non-breeding
18.4351	-34.2969	Eastern	non-breeding
28.8253	-25.6446	Eastern	non-breeding
36.2106	-0.408207	Eastern	non-breeding
35.4484	-2.95689	Eastern	non-breeding
39.8913	8.905	Eastern	non-breeding
34.9441	-7.40688	Eastern	non-breeding
27.9753	-27.2914	Eastern	non-breeding
21.8066	-30.3503	Eastern	non-breeding
38.9249	9.91212	Eastern	non-breeding
28.4945	-25.2267	Eastern	non-breeding
35.8109	-0.183298	Eastern	non-breeding
39.1229	7.0043	Eastern	non-breeding
35.1104	-1.4167	Eastern	non-breeding
36.3517	-0.77108	Eastern	non-breeding
31.5536	2.27891	Eastern	non-breeding
31.3963	-23.5206	Eastern	non-breeding
31.0714	-22.3605	Eastern	non-breeding
23.5547	-27.8442	Eastern	non-breeding
30.1244	-27.3327	Eastern	non-breeding
37.5902	0.590134	Eastern	non-breeding
40.3594	9.32897	Eastern	non-breeding
36.8509	-1.36835	Eastern	non-breeding
35.0251	-1.40267	Eastern	non-breeding
30.8351	-27.9739	Eastern	non-breeding
36.602	-0.851821	Eastern	non-breeding
21.7309	-18.7375	Eastern	non-breeding
18.8375	-33.9774	Eastern	non-breeding
20.422	-25.9589	Eastern	non-breeding
28.0847	-25.1646	Eastern	non-breeding
35.6482	0.453372	Eastern	non-breeding
24.7553	-28.7375	Eastern	non-breeding
38.3267	4.04846	Eastern	non-breeding
20.431	-34.0305	Eastern	non-breeding
28.6929	-24.6533	Eastern	non-breeding
20.4274	-34.4644	Eastern	non-breeding
28.861	-25.1267	Eastern	non-breeding
22.0367	-33.2226	Eastern	non-breeding
31.4664	2.33376	Eastern	non-breeding
35.241	-18.271	Eastern	non-breeding
39.3448	9.41395	Eastern	non-breeding
40.0619	8.92948	Eastern	non-breeding
33.7651	3.83685	Eastern	non-breeding
26.457917	-26.874583	Eastern	non-breeding
25.79125	-30.374583	Eastern	non-breeding
25.957917	-27.207917	Eastern	non-breeding
24.874583	-31.207917	Eastern	non-breeding
24.207917	-27.124583	Eastern	non-breeding
22.457917	-32.04125	Eastern	non-breeding
25.874583	-29.624583	Eastern	non-breeding
26.207917	-29.374583	Eastern	non-breeding
25.79125	-30.29125	Eastern	non-breeding
24.124583	-27.124583	Eastern	non-breeding
29.04125	-24.79125	Eastern	non-breeding
24.707917	-28.707917	Eastern	non-breeding
28.624583	-28.54125	Eastern	non-breeding
28.624583	-25.207917	Eastern	non-breeding
25.957917	-29.54125	Eastern	non-breeding
29.624583	-28.874583	Eastern	non-breeding
25.957917	-29.624583	Eastern	non-breeding
24.957917	-31.124583	Eastern	non-breeding
29.124583	-24.707917	Eastern	non-breeding
20.04125	-34.207917	Eastern	non-breeding
25.874583	-28.957917	Eastern	non-breeding
25.457917	-30.04125	Eastern	non-breeding
24.957917	-31.207917	Eastern	non-breeding
24.957917	-31.29125	Eastern	non-breeding
25.79125	-29.54125	Eastern	non-breeding
25.29125	-30.207917	Eastern	non-breeding
30.125974	-27.334621	Eastern	non-breeding
30.04125	-27.124583	Eastern	non-breeding
26.624583	-27.957917	Eastern	non-breeding
24.874583	-31.124583	Eastern	non-breeding
26.29125	-27.207917	Eastern	non-breeding
25.957917	-29.79125	Eastern	non-breeding
26.04125	-30.54125	Eastern	non-breeding
26.79125	-26.374583	Eastern	non-breeding
26.707917	-29.624583	Eastern	non-breeding
25.124583	-30.707917	Eastern	non-breeding
25.04125	-31.457917	Eastern	non-breeding
26.54125	-29.207917	Eastern	non-breeding
26.457917	-29.29125	Eastern	non-breeding
29.124583	-26.957917	Eastern	non-breeding
29.124583	-27.04125	Eastern	non-breeding
27.457917	-26.957917	Eastern	non-breeding
29.207917	-27.04125	Eastern	non-breeding
40.293452	9.332058	Eastern	non-breeding
25.874583	-29.874583	Eastern	non-breeding
30.874583	-27.957917	Eastern	non-breeding
30.957917	-28.04125	Eastern	non-breeding
26.04125	-29.624583	Eastern	non-breeding
26.374583	-29.207917	Eastern	non-breeding
23.957917	-31.457917	Eastern	non-breeding
23.707917	-31.79125	Eastern	non-breeding
29.207917	-26.957917	Eastern	non-breeding
21.874583	-34.29125	Eastern	non-breeding
25.624583	-30.707917	Eastern	non-breeding
29.124583	-28.624583	Eastern	non-breeding
26.874583	-25.374583	Eastern	non-breeding
24.79125	-28.957917	Eastern	non-breeding
27.624583	-26.874583	Eastern	non-breeding
[truncated: 1,173 more rows]
